# Supplementary material for: Incidence of cardiovascular disease and its associated risk factors in at-risk men and women in the United Arab Emirates: a 9-year retrospective cohort study
Source: BMC Cardiovasc Disord. 2019 Jun 17;19:148. doi: 10.1186/s12872-019-1131-2 (PMC6580495; doi:10.1186/s12872-019-1131-2)
Supplement: Supplementary file 1 — Dataset. Incidence of cardiovascular disease and associated risk factors in at-risk men and women in the United Arab Emirates: a 9-year retrospective cohort study. ID identification, DM diabetes mellitus, HTN hypertension, HDL-C high-density lipoprotein cholesterol, LDL-C low-density lipoprotein cholesterol, HbA1c glycosylated hemoglobin, eGFR estimated glomerular filtration rate, SBP systolic blood pressure, DBP diastolic blood pressure, BMI body mass index, CVD cardiovascular disease. (XLSX 126 kb) [file 12872_2019_1131_MOESM1_ESM.xlsx]

## Sheet: Dataset
StudyID	Age at baseline	DMmedications	Smoking	HTNmedications	Dyslipidemiatmedications	Sex	Total cholesterol	HDL-C	LDL-C	Triglycerides	Total Cholesterol/HDL-C	HbA1C	eGFR	SBP	DBP	BMI	MajorCVDEvents	TimeMajorCVD(years)
1	64	0	0	1	1	0	4.8	1.22	3.16	0.92	3.93	5.9	93.0197	144	87	40.1618	0	9.66667
2	52	0	0	1	0	0	6.4	0.95	4.61	1.84	6.74	6	105.494	148	91	44.5369	0	9.66667
3	56	0	0	1	1	0	6.4	1.7	3.9	1.75	3.76	5.9	99.5195	149	86	40.5434	0	8.41667
4	58	0	0	0	1	0	5.1	0.99	3.55	1.22	5.15	5.5	90.0254	116	68	32.0256	0	9.75
5	63	1	0	1	1	0	5	1.3	3.19	1.11	3.85	7.46	79.4694	132	63	30.7574	0	9.91667
6	51	0	0	1	1	0	4.9	1.05	3.42	0.94	4.67	6.2	103.077	124	84	36.7969	0	9.91667
7	71	0	0	1	0	0	5.6	1.24	1.52	6.19	4.52	6.5	88.5563	125	72	35.8409	0	9.25
8	44	0	0	0	0	0	6.6	0.72	4.09	3.9	9.17	5.8	92.4101	120	77	44.1207	0	8.75
9	54	0	0	0	1	0	5	1.12	3.62	0.57	4.46	6	96.1563	123	79	39.7283	0	9.66667
10	44	0	0	1	1	0	5.7	1.55	3.91	0.52	3.68	6.9	110.215	157	87	35.5678	0	9.83333
11	49	0	0	1	1	0	6.8	1.01	4.39	3.06	6.73	6.2	109.868	112	64	35.8318	0	10
12	56	0	1	0	0	1	4.6	1.2	2.25	2.51	3.83	5.1	82.0166	121	78	25.3444	1	3.91667
13	48	0	0	1	0	0	4.3	0.76	3.11	0.93	5.66	5.7	98.4041	129	72	29.9172	0	9.75
14	71	0	1	1	1	1	5.8	0.83	4.31	1.44	6.99	6.4	69.1436	132	57	27.3314	0	9
15	69	0	0	1	1	0	5.5	1.61	3.22	1.46	3.42	5.7	93.0346	148	70	23.399	0	9.66667
16	68	0	0	1	0	1	6.4	1.03	4.14	2.68	6.21	6.6	88.1845	137	76	22.8659	0	9.41667
17	51	1	0	1	0	0	3.2	0.58	1.74	1.92	5.52	6.6	100.802	140	80	39.7985	1	7.91667
18	53	0	0	1	0	1	7.7	1.71	5.39	1.3	4.5	6.9	98.5047	143	89	28.2397	1	7.25
19	79	1	0	0	1	0	3.4	1.38	1.52	1.08	2.46	7.7	90.8608	131	80	19.4667	0	8.83333
21	65	0	0	0	1	0	4.1	0.98	2.61	1.11	4.18	6.3	92.3685	137	76	32.1302	0	8.91667
22	79	1	0	1	1	0	5.3	1.91	3.04	0.76	2.77	7.1	84.6722	146	74	33.2755	0	9.25
23	69	1	0	1	1	0	4.7	1.13	2.96	1.32	4.16	9.6	77.5266	125	68	33.6742	1	8.83333
24	33	0	0	0	0	0	5	0.9	3.68	0.92	5.56	6	127.369	127	79	44.4444	0	7.41667
25	45	0	0	0	1	0	5	1.49	3.15	0.79	3.36	6.6	111.522	143	80	41.0693	0	9.66667
26	51	0	1	0	1	1	6.9	1.48	5.14	0.6	4.66	5.4	102.113	109	82	24.4051	0	9
28	61	0	1	1	0	1	5.8	1.33	4.16	0.67	4.36	5	99.2124	160	103	26.4381	0	8.75
29	33	0	0	0	0	0	6.5	2.22	3.93	0.77	2.93	5.7	114.389	104	70	28.0711	0	5.75
30	71	0	0	0	0	1	5.2	0.79	3.68	1.6	6.58	7.3	47.7658	145	85	32.912	1	0.666667
31	69	1	0	1	1	0	3.9	1.35	2.3	0.55	2.89	6.57	89.8092	128	72	25.1162	0	9.83333
33	71	0	0	1	0	0	4.7	0.97	3.21	1.14	4.85	5.9	87.5903	155	90	36.169	0	6.41667
34	68	0	0	1	1	1	4	0.9	2.32	1.71	4.44	6.5	90.1133	137	81	25.4393	0	9.25
36	63	0	0	1	1	0	5.6	1.19	4.23	0.4	4.71	6.6	96.4447	133	72	30.9636	0	9.41667
37	54	0	0	1	1	0	5.1	0.84	2.92	2.88	6	6.2	76.6437	121	78	30.0739	0	9.5
38	54	0	0	1	1	0	4.7	1.51	2.88	0.68	3.11	6.3	118.493	133	73	29.0927	0	9.66667
39	57	0	0	0	0	0	6.6	1	4.82	1.7	6.6	6	98.259	160	80	33.9493	0	9.16667
40	43	0	0	0	0	0	6	1.78	3.82	0.88	3.37	5.4	105.91	124	82	24.974	0	9.58333
41	76	0	0	1	1	0	7.8	0.99	6.14	1.46	7.88	6.8	85.4999	121	76	27.2572	0	8
42	56	0	0	0	0	0	4.9	1.2	3.27	0.94	4.08	5.6	82.0555	119	87	42.872	0	7.25
43	70	0	0	1	1	0	4.6	1.06	3.05	1.06	4.34	6.1	89.1806	111	61	26.3465	0	9.5
44	53	1	0	1	1	1	4.7	1.33	2.56	1.76	3.53	6.4	104.301	124	84	27.1809	0	8.91667
45	54	1	0	1	1	1	5.4	1.13	3.07	2.62	4.78	5.8	108.376	139	76	27.0337	0	9.41667
46	55	1	0	0	1	0	6.2	1.98	3.88	0.78	3	7.4	101.406	111	64	38.098	0	5.58333
48	58	0	0	1	1	0	5.8	1.05	4.19	1.23	5.52	5.1	96.489	104	68	30.8172	0	9.75
49	66	1	0	1	1	0	5.6	0.77	4.31	1.13	7.27	6.85	53.1136	149	69	47.1137	1	2.83333
50	73	1	0	1	1	0	6.1	1.27	4.04	1.72	4.8	5.46	89.9023	113	73	27.206	0	9.83333
51	53	0	0	1	1	0	7.5	1.13	5.5	1.89	6.64	5.8	109.068	140	82	38.4072	0	9
53	45	0	0	1	1	1	6.8	0.99	4.26	3.38	6.87	6.4	60.7357	133	74	32.6905	0	8.66667
54	54	0	0	0	1	1	4.6	1.07	3.06	1.03	4.3	6	96.7897	135	94	32.0761	0	9.66667
55	50	0	0	1	1	0	7.3	1.33	5.13	1.84	5.49	6.2	100.828	161	89	46.9215	0	9.25
56	70	1	0	1	1	1	3.4	0.65	2.09	1.44	5.23	5.6	49.9696	151	84	30.5895	0	4.66667
57	63	0	0	1	0	0	5.2	3.12	2	0.18	1.67	6.4	92.6536	141	89	36.7902	0	9.25
58	38	0	0	1	1	1	4.5	1.09	1.82	3.47	4.13	7.2	109.451	120	81	30.4844	0	9.41667
59	58	0	0	1	1	0	3.7	1.04	2.3	0.79	3.56	6.2	79.5541	144	75	40.1229	0	9.83333
60	51	1	0	0	1	0	4.5	1.14	2.81	1.19	3.95	6.9	109.073	129	82	50.9887	0	5.83333
61	69	0	1	1	0	1	5.8	0.89	4.24	1.45	6.52	5.6	60.0498	166	92	18.1252	0	8.91667
62	42	0	0	0	0	0	4	1.06	2.4	1.17	3.77	7	122.376	145	80	33.7601	0	9.83333
63	55	0	0	1	1	0	5.1	1.67	2.93	1.1	3.05	6.5	100.221	106	68	39.2966	0	9.5
64	65	0	0	0	1	0	5.5	1.16	3.95	0.85	4.47	6.6	81.1557	116	64	27.3973	0	9.83333
65	61	0	0	0	0	1	3.7	1.24	1.89	1.25	2.98	5.2	76.1082	145	80	27.7671	0	6.91667
66	54	0	0	1	1	1	4.7	0.91	3.21	1.27	5.16	5.9	104.213	137	75	25.4327	0	9.58333
67	33	0	0	0	0	0	4.4	0.9	1.58	4.16	5	6.1	133.662	119	74	39.2565	0	7.5
68	49	0	0	1	0	0	4.3	0.78	3.07	0.98	5.51	5.6	112.176	150	92	30.3461	0	9.5
69	29	0	0	1	0	1	3.2	0.67	2.03	1.08	4.78	6.1	118.514	143	75	30.4295	0	8.75
70	48	0	0	0	1	0	6.3	1.53	4.3	1.03	4.12	5.7	112.967	95	45	29.8487	0	9.5
71	49	0	0	1	1	0	5.4	1.07	3.54	1.73	5.05	5.71	105.146	141	90	37.6542	0	9.25
72	46	1	0	1	1	1	3.3	0.65	1.84	1.77	5.08	6.2	108.241	137	91	33.698	0	5.58333
73	61	1	0	1	1	0	4.1	0.89	2.45	1.65	4.61	9.6	82.0081	114	69	28.9901	0	9.91667
74	46	0	0	0	1	1	5	0.92	2.82	2.75	5.43	6.5	87.9851	145	85	32.8578	0	9.66667
76	51	0	0	0	1	1	3.8	0.98	2.46	0.79	3.88	6.2	97.9487	129	74	30.4498	0	9.91667
77	43	0	0	1	1	1	5.7	1.13	4.06	1.11	5.04	6.1	106.242	122	72	29.6963	0	10.0833
78	61	1	0	1	1	1	3.7	1.1	2.27	0.72	3.36	7.9	93.6233	155	95	34.5271	0	6.58333
79	69	0	1	1	0	1	5.7	0.92	4	1.69	6.2	6.1	87.5672	176	90	27.6361	0	2.25
80	65	0	1	0	1	1	6.2	1.04	4.6	1.21	5.96	6.7	97.6912	118	75	23.9188	0	9.25
81	51	0	0	1	1	1	4.9	1.36	3.21	0.73	3.6	6.2	74.7885	115	75	28.9017	0	9.5
82	52	0	0	0	0	0	3.8	0.93	2.66	0.51	4	6.5	95.6776	136	75	31.3938	0	9.08333
83	56	0	0	0	1	1	5.3	1.06	3.6	1.39	5	6	82.0166	114	70	25.1486	0	9.66667
84	48	0	0	1	0	0	5.6	1.3	3.89	0.89	4.31	5.7	118.282	133	82	34.8293	0	9.58333
85	37	0	1	0	1	1	4.9	0.89	3.38	1.38	5.51	5.9	96.3087	107	69	22.695	0	9.33333
86	76	0	0	1	1	0	3.9	0.87	2.19	1.83	4.48	7.6	80.8336	140	92	33.4222	1	7.16667
88	62	0	0	1	1	0	3.6	0.9	2.45	0.55	4	6	66.0957	138	83	27.024	0	8.66667
89	54	1	0	1	1	0	5.4	0.88	3.94	1.26	6.14	8.3	76.6437	167	95	30.4867	1	1.58333
90	56	0	0	0	1	0	4.4	0.84	3.12	0.97	5.24	6.1	105.308	125	74	24.6904	0	8.91667
92	58	1	0	1	1	0	6.9	1	5.19	1.55	6.9	11.6	106.068	144	82	48.8495	0	9.41667
93	55	1	1	1	1	1	3.7	0.65	2.14	1.98	5.69	9.4	92.4338	119	60	29.1513	0	9.08333
94	64	0	0	1	1	1	4.9	1.46	3.17	0.58	3.36	7	69.0959	149	95	39.3426	1	9.58333
95	49	1	0	0	1	0	4.2	1.13	1.51	3.39	3.72	5.86	89.2207	111	66	41.1523	0	9.16667
96	66	0	0	1	1	0	4.4	1.37	2.63	0.87	3.21	5.08	100.271	140	67	36.8233	0	9.66667
97	63	0	0	0	1	0	4.6	1.3	3.05	0.54	3.54	5.6	107.343	127	69	27.7344	0	8.91667
98	46	1	0	1	1	0	5.5	1.38	3.73	0.84	3.99	6	105.557	125	64	31.7254	1	5.83333
99	44	0	0	1	0	0	4	1.08	2.66	0.57	3.7	4.91	107.051	142	90	26.2509	0	9.58333
100	75	0	0	1	1	1	5.5	1.18	3.6	1.56	4.66	7	55.6956	119	81	31.2771	0	9.58333
101	65	0	0	0	1	0	6.6	3.1	3.26	0.53	2.13	5.9	96.9044	100	60	32.6222	0	7.41667
103	46	0	0	1	1	0	6.8	1.39	5.05	0.78	4.89	6.1	110.741	139	85	29.9086	0	4.75
104	45	0	0	0	1	0	5.6	1.16	3.96	1.04	4.83	6.2	112.25	129	82	35.3493	0	9.33333
105	42	0	0	1	1	0	4.5	1.49	2.6	0.9	3.02	5.7	106.657	122	76	23.9361	0	9.08333
106	72	1	0	1	0	1	6.3	1.22	4.73	0.77	5.16	7	92.413	132	62	29.7608	0	9.5
107	64	1	1	1	1	1	3.4	1.07	2.06	0.58	3.18	5.7	93.201	142	80	27.1369	0	8.66667
108	77	0	0	1	1	0	5.3	1.23	3.8	0.58	4.31	5.6	89.6529	131	64	24.974	0	9.83333
109	57	0	0	1	1	1	6.7	1.3	4.94	1	5.15	6.2	94.7713	132	89	30.7384	0	8.33333
110	52	0	0	1	1	0	4.6	0.71	2.73	2.52	6.48	5.9	111.455	127	74	34.1749	0	9.33333
111	44	1	0	1	1	1	3.8	1.36	2.22	0.48	2.79	11.9	129.678	134	83	39.7266	0	9.66667
112	50	0	0	0	1	0	4.5	1.15	3.03	0.7	3.91	5.8	93.4877	144	95	27.0126	0	9.83333
114	55	1	1	1	1	1	4.3	1.25	2.56	1.06	3.44	6.8	99.2836	118	75	24.2187	0	7.16667
115	53	1	1	1	1	1	5.3	1.84	3.11	0.76	2.88	6.7	122.838	151	85	24.3296	0	9.75
116	62	0	0	0	1	0	4.9	0.93	3.38	1.29	5.27	5.8	106.336	119	79	30.8642	0	9.83333
118	48	0	0	0	1	0	5	0.74	3.71	1.2	6.76	5.4	128.629	129	73	26.0375	0	8.66667
120	66	1	0	1	1	0	7.1	1.21	5.4	1.06	5.87	6.4	90.1093	137	77	26.8352	0	9.5
121	68	1	0	1	1	0	5.8	1.1	3.82	1.91	5.27	7.1	49.8505	132	69	30.3934	0	9.5
122	41	1	0	1	0	0	6	1.63	3.83	1.18	3.68	5.9	119.521	113	77	27.5312	0	8.66667
123	44	0	0	1	1	1	4.5	0.89	3.09	1.13	5.06	6	83.5838	134	81	32.4571	0	9.66667
125	42	0	0	0	1	0	6.3	1.07	4.81	0.91	5.89	6.2	113.897	109	76	29.5899	0	9.41667
126	72	0	1	1	1	1	4.9	0.88	3.42	1.31	5.57	5.5	40.5025	147	74	28.3987	1	0.25
128	46	0	0	1	1	0	5.3	1.3	3.72	0.62	4.08	6.9	97.9432	130	83	26.6556	0	9.91667
129	79	0	0	1	1	0	4.8	1.44	3.03	0.71	3.33	5.9	88.9916	120	67	24.9989	0	8
131	69	0	0	1	0	0	5.8	1.118	3.88	1.62	4.92	5.4	93.6195	123	81	32.7498	0	9
132	65	1	0	0	0	1	3.7	0.94	2.15	1.34	3.94	8.4	66.973	117	68	29.3878	0	9.08333
134	24	0	0	1	0	0	5.2	1.14	3.67	0.84	4.56	5.7	121.032	133	78	38.6719	0	8.41667
135	71	1	0	1	1	0	3.7	1.51	1.78	0.9	2.45	6.3	91.7367	126	78	29.1545	0	7.91667
137	55	1	0	1	1	0	5.9	1.01	3.93	2.1	5.84	7.2	119.964	128	71	33.1977	0	9.41667
138	61	0	0	0	0	0	4.2	1.44	2.38	0.82	2.92	5.7	97.2205	113	60	26.5303	0	6.66667
139	59	0	0	1	1	0	4.8	0.93	2.92	2.08	5.16	6.2	124.601	104	67	29.9117	0	9.66667
140	42	0	0	0	0	0	6.4	1.44	4.65	0.67	4.44	5.7	107.967	129	66	27.0083	0	9.91667
141	43	0	0	1	0	1	3.9	0.82	2.69	0.85	4.76	5.4	108.016	132	85	28.2029	0	8.25
143	56	1	0	1	0	0	3.6	1.08	2.2	0.7	3.33	5.8	100.101	109	60	24.4352	0	9.66667
144	35	0	0	1	0	0	5.6	1.6	3.55	0.98	3.5	6.1	118.875	137	81	26.4781	0	9.66667
145	45	0	0	1	1	0	6	1.21	4.11	1.49	4.96	5.9	112.999	135	69	57.117	0	7.58333
146	55	0	0	0	1	0	5.6	2.09	3.15	0.78	2.68	5.1	104.636	124	75	31.6849	0	8.83333
147	52	0	0	1	1	0	4.4	2.11	2.07	0.49	2.09	6.6	93.9009	123	77	26	0	8.5
148	23	0	0	0	0	0	5	1.29	3.22	1.06	3.88	5.4	126.966	127	89	27.7008	0	8.75
149	72	1	1	1	1	1	5.2	0.98	3.81	0.9	5.31	7.5	86.1971	123	64	25.0173	0	8.16667
150	57	0	0	1	1	1	3.5	0.76	2.28	1	4.61	4.9	99.6016	147	96	26.7351	0	9.58333
152	57	0	0	0	1	0	4.3	1.16	2.44	1.52	3.71	5.6	97.708	130	79	31.1309	0	9.66667
153	53	0	0	1	0	0	3.8	0.94	2.29	1.24	4.04	5.8	85.2526	133	87	35.462	0	7.75
154	51	0	0	1	1	0	5.8	0.86	4.68	0.57	6.74	5.7	105.574	144	88	26.4378	0	9.91667
155	58	0	0	1	1	0	3.9	0.75	2.68	1.02	5.2	5.91	104.561	146	82	49.1257	0	8.41667
157	27	0	0	0	0	0	5	2.21	2.52	0.59	2.26	5.4	130.923	122	67	24.9962	0	8.08333
158	64	1	0	1	1	0	6.3	1.07	4.66	1.25	5.89	7.1	73.7856	156	80	32.7225	0	9.91667
159	46	0	0	1	1	0	5.5	1.24	3.84	0.91	4.44	6.7	99.7964	166	87	35.2153	1	7.16667
160	43	0	1	1	1	1	5.3	1.4	3.55	0.76	3.79	5.3	88.6665	121	82	36.9344	1	6.41667
161	41	0	0	1	0	0	5.8	1.85	3.79	0.34	3.14	5.6	109.331	162	99	37.4985	0	8.58333
162	33	0	1	1	1	1	5.4	0.84	3.73	1.8	6.43	6.3	81.8895	128	70	24.6914	0	8.5
163	53	0	0	0	1	1	3.2	0.58	1.68	2.05	5.52	5.9	99.5759	118	65	32.7442	0	9.83333
164	42	0	0	1	1	1	6.3	1.14	4.68	1.04	5.53	6.6	75.1058	116	71	32.7449	0	9
165	44	0	0	0	0	0	5.6	1.39	3.76	0.98	4.03	5.9	108.272	100	65	35.3798	0	9.33333
166	67	1	0	1	1	0	4.9	1.44	2.75	1.55	3.4	8.4	96.8185	119	63	23.4087	0	6.41667
168	38	1	0	0	1	0	3.6	0.86	2.149	1.3	4	5	119.502	113	79	27.3909	0	9.41667
169	61	0	0	1	0	0	5.7	1.19	3.84	1.45	4.79	6.1	86.5359	114	53	33.1042	0	8.91667
170	34	0	1	0	1	1	6.7	1.12	4.49	2.37	5.98	6.1	115.719	156	82	29.9536	0	8.91667
171	62	0	0	1	0	0	4.4	1.18	2.83	0.84	3.73	5.1	95.9694	135	77	31.6828	0	9.5
172	66	0	1	0	0	1	5.8	1.39	4.18	0.5	4.17	6	98.9405	120	79	33.8612	0	8.5
173	54	1	0	1	1	0	5	1.2	3.36	0.96	4.17	6.2	87.6753	158	82	37.6914	0	9.41667
174	47	0	0	0	1	0	3.6	1.03	2.22	0.77	3.5	5.7	104.818	122	79	38.4632	0	9.83333
175	54	0	0	1	1	0	4.9	1.21	3.03	1.43	4.05	6.1	99.7889	139	76	31.1556	0	10
176	41	0	0	0	1	0	4.3	1.29	2.7	0.67	3.33	5.4	117.01	129	75	38.896	0	3.41667
178	47	0	0	1	1	0	4.4	1.45	2.77	0.39	3.03	5.6	111.423	133	80	30.6554	0	9.75
179	26	0	0	1	1	1	3.5	0.92	2.36	0.47	3.8	6	96.0709	118	78	24.1176	0	9.5
180	64	0	0	1	0	0	5	1.96	2.76	0.6	2.55	5.8	92.005	147	77	32.431	0	7.25
181	46	1	0	1	0	0	4.9	1.04	3.35	1.12	4.71	9.3	110.036	135	75	28.0401	0	8.75
182	72	0	0	1	1	0	3.9	1.34	2.31	0.55	2.91	5.5	23.0386	148	77	40.8528	0	5.66667
183	65	1	0	1	1	0	5.1	0.89	3.46	1.64	5.73	8.37	57.0612	158	76	36.4872	0	9.75
186	44	0	1	1	0	0	5.8	0.97	4.06	1.68	5.98	5.5	119.716	165	99	30.5099	0	9.25
187	60	1	0	1	1	0	6.4	1.21	4.51	1.48	5.29	6.6	97.9059	118	71	29.3097	0	9.91667
188	49	0	0	1	0	0	9.3	1.7	6.74	1.88	5.47	5.5	103.939	144	94	37.1622	0	9.25
189	41	0	0	1	0	0	5.2	1.11	3.879	0.55	5	5.8	109.331	133	80	34.8087	0	9.5
190	52	0	0	1	1	1	3.1	0.77	1.97	0.79	4.03	5.2	100.278	123	78	27.3909	0	9.41667
191	61	0	1	1	1	1	3.6	1.22	2	0.82	2.95	5.9	76.1082	150	90	31.6406	0	9.08333
192	61	0	0	1	1	0	5	1.02	3.55	0.93	4.9	7.1	98.4126	142	75	30.718	0	9.83333
194	37	0	0	0	0	0	4.4	0.98	3.17	0.54	4.49	5.3	111.22	106	54	25.1096	0	6.5
195	49	0	0	1	1	0	6.4	1.04	4.86	1.09	6.15	6.2	108.432	148	90	33.0904	0	8.25
196	43	0	0	0	1	0	5.7	0.95	4.05	1.52	6	4.88	117.005	127	83	29.305	0	9.83333
197	51	0	0	1	1	0	5.2	1.11	3.15	2.05	4.68	6	100.122	156	81	41.0092	1	1
198	44	0	0	0	0	0	3.9	0.99	2.24	1.45	3.94	5.9	118.792	115	68	31.3715	0	7.66667
199	55	0	0	1	1	1	5.2	1.26	3.63	0.67	4.13	6	102.221	140	81	33.3807	0	9.66667
200	43	0	0	0	0	0	4.8	1.37	3.15	0.6	3.5	5.2	125.693	122	76	29.9307	0	9.5
202	46	0	1	1	0	1	4.8	1	3.05	1.64	4.8	4.6	109.558	136	94	26.449	0	9.66667
203	47	0	0	1	0	0	5.3	1.23	3.4	1.45	4.31	6.4	87.4106	123	83	32.3676	0	8.66667
204	52	0	0	0	0	0	6.5	1.4	4.2	1.97	4.64	6	115.005	106	57	28.7396	0	9.33333
206	63	0	0	1	1	0	5.3	0.83	3.07	3.06	6.39	5	94.7443	131	71	29.4373	0	7.5
208	52	0	0	1	1	0	3.6	0.71	2.19	1.52	5.07	3.9	100.643	121	71	29.075	0	9.25
209	64	0	1	1	0	1	4.2	0.97	2.67	1.23	4.33	7.6	99.0187	152	90	51.7906	0	9.08333
210	45	1	0	1	1	0	6.1	1.06	4.38	1.44	5.75	6.9	119.824	144	87	42.4179	0	10
211	62	0	0	0	1	0	6.7	1.26	5.1	0.75	5.32	6.5	100.279	129	77	27.6667	0	8.5
212	50	0	0	0	1	0	4.9	1.08	3.19	1.37	4.54	5.8	105.667	126	86	31.9194	0	8.41667
213	31	1	0	1	0	0	4.5	1.03	3.12	0.77	4.37	4.56	139.271	117	69	25.9556	0	9.75
214	62	0	0	1	1	0	5.1	1.32	3.32	1.01	3.86	5.8	90.9016	122	68	29.5369	0	9.33333
215	45	0	0	1	1	0	7.3	1.53	5.47	0.65	4.77	6	117.961	122	66	37.6691	0	9.83333
216	47	0	0	0	0	0	6.1	1.3	4.27	1.16	4.69	5	104.24	114	77	29.2421	0	9.58333
217	64	0	0	1	1	1	9.3	1.31	6.86	2.46	7.1	6.2	57.0486	143	85	26.5498	1	7
218	78	0	0	1	1	0	5.7	1.43	3.7	1.25	3.99	6.86	76.7951	136	61	30	0	2.83333
219	59	1	0	1	1	0	5.3	0.68	3.67	2.08	7.79	7.7	103.112	165	98	31.596	1	4.58333
220	51	1	0	1	0	0	4.4	1.31	2.86	0.5	3.36	8.37	106.919	174	92	44.9532	0	9.83333
221	74	0	0	1	1	0	4.7	0.93	3.32	0.99	5.05	6.54	89.273	146	78	26.8977	0	4.75
222	53	0	0	1	0	1	4.2	0.93	2.89	0.82	4.52	5.2	65.0036	141	92	26.749	0	8.91667
223	68	1	0	1	1	0	6.4	1.26	2.95735	4.78	5.08	8.3	51.7205	113	66	34.3392	0	8
224	45	1	0	0	1	0	5.7	1.79	3.38	1.16	3.18	6.8	114.559	129	81	31.4318	0	9.25
225	46	0	0	0	0	0	5.5	1.22	3.91	0.81	4.51	5.6	110.036	120	70	35.8613	0	8
226	75	0	1	1	1	1	5	1.26	3.2	1.17	3.97	5.1	88.2919	171	107	25.1254	1	2.08333
227	49	1	0	1	1	0	6.7	1.28	4.62	1.75	5.23	5.9	114.693	142	80	28.504	0	8.5
228	47	0	0	0	0	0	4.1	1.07	2.85	0.39	3.83	5.3	97.2575	114	63	27.3828	0	6.91667
229	57	1	0	1	0	1	4.7	0.82	3.18	1.52	5.73	7.3	56.3795	133	84	31.7117	0	7.91667
230	24	0	0	0	0	0	4.8	1.28	3.16	0.79	3.75	5.5	132.768	134	74	26.3465	0	6.58333
232	31	0	0	0	0	0	5.6	1.34	3.9	0.79	4.18	5.4	124.677	100	95	29.7442	0	9.41667
233	59	0	0	0	1	0	6.4	2.12	4.02	0.56	3.02	6.5	99.8049	100	58	24.5778	0	9.33333
234	40	0	0	0	0	1	4.6	1.1	2.22	2.8	4.18	5.7	125.831	132	78	34.149	0	8.75
236	78	1	1	1	1	1	3.7	1.13	1.95	1.35	3.27	8.5	46.341	127	75	30.4878	0	9.91667
237	41	0	0	0	0	1	4.8	1.32	3.03	0.98	3.64	4.2	110.167	130	92	23.2053	0	6.33333
238	74	0	0	0	0	0	7.5	1.47	5.17	1.87	5.1	6.2	97.7398	128	68	24.3418	0	9.5
243	64	1	0	1	1	1	4.7	1.16	3.26	0.6	4.05	11.7	90.6975	118	69	23.1405	0	8.41667
246	55	1	0	1	1	0	5.5	1.16	3.5	1.84	4.74	6.8	99.0904	103	66	31.6644	0	8.58333
247	33	1	0	1	0	1	4.43	0.73	3.314	0.85	6	5.4	108.041	135	88	24.539	0	8.25
248	52	1	0	1	1	0	5.9	1.06	3.48	2.96	5.57	13	111.455	148	94	42.3655	0	9
249	64	1	0	0	1	0	5.9	1.11	4.17	1.35	5.32	10.2	107.507	116	68	21.0156	1	5
253	57	1	0	1	0	0	4.3	0.83	2.86	1.34	5.18	6.73	98.259	128	73	44.5849	0	9.83333
254	34	0	0	0	0	0	4.5	1.2	2.85	0.8	3.75	5.5	145.07	115	66	29.7339	0	3.25
255	50	0	1	0	0	1	5.1	0.51	2.65	4.24	10	5.81	110.71	145	92	34.2561	0	9.33333
256	56	0	0	1	1	1	4	1.67	1.85	1.04	2.4	4.8	27.2352	122	79	32.0291	1	2.5
257	52	0	0	1	0	1	4.8	0.77	3.69	0.74	6.23	5.1	91.6918	140	86	23.4509	0	6
258	53	1	0	1	1	0	5	1.46	3.27	0.59	3.42	6.08	104.101	129	72	26.9357	0	7.66667
260	54	0	0	0	0	1	5.7	0.88	4.31	1.11	6.48	6.1	104.213	150	88	27.7767	1	7
261	30	0	0	1	1	1	5	0.97	2.97	2.31	5.15	6.3	105.495	123	82	27.3437	0	8.83333
265	80	0	1	0	0	1	5.5	1.59	3.67	0.53	3.46	5.8	81.9256	105	62	35.3796	0	10
266	63	1	0	1	1	1	4.5	1.04	2.6	1.87	4.33	7.59	94.9358	122	67	28.3848	0	9.66667
267	29	0	0	0	0	0	5.7	1.43	3.76	1.11	3.99	5.5	126.441	100	73	24.6548	0	9.66667
268	72	0	0	1	0	0	4.6	1.36	2.04	2.62	3.38	6.4	94.1132	140	80	27.5862	1	4.5
270	32	0	0	1	0	1	4.8	0.77	3.13	1.96	6.23	5.1	114.777	131	85	30.4705	0	8.75
271	32	0	0	0	0	0	2.9	0.97	1.32	1.32	2.99	5.9	126.404	106	61	25.0283	0	6.91667
273	79	1	0	1	1	1	4.3	0.99	2.85	1	4.34	6.5	62.1857	122	65	28.3447	1	5.08333
274	54	1	0	1	1	0	4.6	0.81	3.26	1.16	5.68	6.5	92.5908	142	86	32.0674	0	8.58333
275	49	0	0	1	0	1	5.1	0.95	3.18	2.12	5.37	6.3	88.5231	123	77	25.3069	0	9.25
276	63	0	0	0	0	0	5.7	1.08	4.18	0.97	5.28	5.9	105.592	132	73	28.8275	0	9.91667
277	57	1	0	0	0	0	5.2	0.87	3.18	2.51	5.98	9.6	73.8688	142	84	33.2671	0	8.25
278	66	1	0	1	1	0	3.5	1.04	2.25	0.52	3.37	8.5	95.6133	151	87	24.8889	0	7
283	55	1	1	0	1	1	6.5	1.25	4.6	1.41	5.2	8.2	98.7299	120	72	28.3737	0	8.91667
284	59	1	0	1	0	0	6.7	1.98	4.07	1.42	3.38	7.5	58.7364	150	78	37.3407	1	5.91667
285	26	0	0	0	0	0	5.1	1.47	3.37	0.57	3.47	5.4	120.155	107	77	21.9363	0	8.25
286	52	0	0	0	0	0	5.9	1.4	4.24	0.71	4	5.8	75.3251	99	71	22.4059	0	6.16667
288	45	1	0	1	1	0	5.5	0.85	3.43	2.65	6.47	5.57	106.901	133	85	32.8705	0	9
289	70	0	0	0	1	1	5.9	0.77	4.49	1.39	7.66	5	90.3805	120	67	22.4913	0	9.16667
290	63	1	0	1	1	0	3.7	1.01	2.21	1.05	3.66	8.3	90.2653	162	89	29.5703	0	9.41667
291	67	0	0	0	0	1	3.2	0.69	1.96	1.2	4.64	7.9	49.5913	132	84	32.788	0	9
292	46	1	0	0	0	0	3.8	1.12	2.41	0.81	3.48	6.43	101.715	110	75	26.9248	0	10
293	79	1	1	1	1	1	5.9	1.04	3.39	3.21	5.67	6.2	67.0684	139	82	22.571	1	5.08333
294	45	1	0	1	0	1	5.9	1.19	4.19	1.13	4.96	9.3	109.004	155	102	30.6939	0	9.58333
295	64	0	0	1	1	0	5.9	1.53	3.95	0.91	3.86	6.55	103.222	147	79	32.9361	0	10
298	68	1	0	1	1	1	3.5	1.2	2.07	0.5	2.92	9.5	87.724	133	85	34.8899	0	9.33333
299	64	1	0	1	1	0	4.4	1.68	2.39	0.72	2.62	8.6	47.7835	144	56	37.4844	0	9.41667
300	56	0	0	1	0	1	5.1	1.09	3.8	0.46	4.68	6.4	66.5359	177	96	27.6304	1	4.33333
302	48	0	0	1	0	0	5.1	0.82	3.36	2.01	6.22	5.9	89.8496	137	82	29.5083	0	9.33333
303	63	1	0	1	1	0	4.8	0.75	3.29	1.66	6.4	10.3	97.0396	140	70	43.5556	0	8.25
305	53	1	0	0	1	0	6.5	1.42	3.74	4.31	4.45	7.4	81.0352	112	62	32.0204	0	9.66667
306	74	0	0	0	1	0	5.6	1.39	3.81	0.88	4.03	6.1	54.2858	166	71	18.7681	0	9.08333
307	79	1	0	1	1	1	5	1.47	3.3	0.51	3.4	7.4	44.3234	120	74	24.7676	1	2.91667
308	51	0	0	0	0	0	6.7	1.17	4.97	1.21	5.73	5.9	110.611	123	69	36.1604	0	9.5
309	68	0	0	0	1	0	3.4	1.07	1.7	1.38	3.18	6.7	111.77	122	78	44.0889	0	9.58333
311	31	0	0	0	0	0	4.5	0.83	1.95	3.75	5.42	6.2	120.027	120	70	46.6483	0	8.83333
312	30	0	0	0	0	0	4.2	0.8	3.02	0.83	5.25	5.2	149.204	132	78	30.3411	0	8.75
314	58	1	0	1	0	0	5.7	1.19	3.07	3.14	4.79	6.8	103.839	136	83	33.2549	0	9.58333
315	50	1	0	0	1	0	7	1.58	5.13	0.63	4.43	9.5	112.199	142	83	31.9311	0	8.75
316	73	0	1	0	0	1	5.1	0.64	3.0145	3.18	8	7	94.1931	130	65	28.5156	0	8.91667
317	71	1	1	1	1	1	4.3	0.99	2.93	0.82	4.34	6.9	89.7478	131	74	29.0466	0	9.41667
319	37	0	0	0	0	0	5	1.19	3.52	0.63	4.2	5.5	98.7961	126	89	25.3906	0	8.75
321	63	1	0	1	1	1	4.5	1.09	3.01	0.87	4.13	8.84	107.9	137	70	30.0408	0	3.41667
323	52	1	0	0	1	0	5.9	1.02	4.12	1.66	5.78	8.3	109.062	130	76	25.4694	0	8.83333
325	60	1	0	1	0	0	5	1.11	3.24	1.41	4.5	6.9	99.7293	110	70	33.2031	0	8.58333
328	75	1	0	1	1	0	5.6	1.38	3.76	1	4.06	7	84.5888	145	79	20.9644	0	9.83333
329	54	0	0	1	1	0	6.4	1.34	4.22	1.84	4.78	6	86.1414	144	83	31.8878	0	4.25
330	62	0	0	0	0	0	5.4	1.41	3.61	0.83	3.83	5.8	93.8155	135	76	23.9188	0	8.58333
332	55	0	0	1	1	0	6.2	1.05	4.38	1.68	5.9	9.5	97.3482	167	96	31.6337	0	8.66667
333	69	0	0	1	1	0	6.8	1.72	4.19	1.94	3.95	6.9	90.834	126	66	33.3108	0	9.58333
334	64	0	0	0	0	1	6.7	0.91	4.97	1.78	7.36	5.9	85.5085	133	74	28.0404	0	9.25
335	44	0	0	0	0	1	5.2	1.28	3.53	0.86	4.06	5.81	108.491	140	90	22.0386	0	9.66667
337	64	1	0	1	1	1	4.5	0.98	2.97	1.19	4.59	9	69.9492	130	84	24.5089	0	7.75
340	47	0	0	0	0	0	3.7	1.83	1.7	0.38	2.02	5.5	109.966	100	64	25.4375	0	7.83333
341	64	1	0	1	1	1	4.6	0.88	2.96	1.66	5.23	7.5	105.495	110	62	25.2363	0	8.91667
343	54	1	0	1	1	0	5.7	0.94	3.16	3.48	6.06	9.1	75.442	107	62	33.7838	0	9.16667
344	34	1	0	1	0	0	5	1.4	3.29	0.67	3.57	9.4	127.437	135	78	43.5569	0	8.33333
345	75	1	0	1	1	0	4.3	1.18	2.54	1.27	3.64	11.6	56.1611	142	99	28.5156	0	9.16667
346	66	1	0	1	1	1	5	0.97	3.04	2.16	5.15	10.4	89.4322	127	76	31.0474	1	6.91667
347	46	0	0	1	0	1	6.1	0.82	4.28	2.18	7.44	5.4	97.0338	134	92	33.5937	0	9.75
349	71	1	0	1	1	0	7.4	1.06	5.83	1.11	6.98	6.96	80.6657	123	61	27.0552	0	9.66667
350	63	1	0	1	1	0	4.5	0.88	3.18	0.96	5.11	6.9	23.9156	133	74	34.6021	0	8.41667
351	59	0	0	1	0	0	5.5	1.62	3.38	1.09	3.4	5.9	105.325	145	69	38.0296	0	9.91667
353	47	0	0	0	0	0	4.5	1.02	2.77	1.55	4.41	5	87.4106	120	68	37.4214	0	8.66667
354	56	1	0	1	1	0	3.4	1.03	1.98	0.84	3.3	10.6	93.0266	151	89	40.9007	0	9.75
356	65	1	0	1	1	0	3.8	0.85	2.16	1.73	4.47	12.7	89.006	159	85	31.4021	1	0.25
359	58	0	0	0	0	0	5.9	1.5	4.01644	0.84	3.93	5.4	93.492	130	74	27.6545	0	6.41667
360	65	1	0	1	1	0	2.9	1.11	1.46	0.73	2.61	6	111.826	153	73	26.0861	0	7.16667
361	61	0	0	0	0	1	5.3	0.87	3.54	1.93	6.09	5.3	58.8767	144	58	24.2424	1	5
362	55	0	0	1	1	0	3.3	1.1	1.91	1.66	4.67	6.1	110.814	140	88	25.8897	0	7.5
364	35	0	0	0	0	0	5.34	1.21	3.59	1.18	4.41	5.2	116.702	112	74	27.0258	0	2.5
365	65	1	0	1	1	1	2.6	0.48	1.6	1.13	5.42	9.6	60.406	144	86	29.7527	1	0.5
366	63	1	0	1	0	0	4.1	1.45	2.23	0.91	2.83	6.5	21.9362	183	106	18.0232	1	8.16667
368	69	0	0	1	1	0	7.2	1.76	4.97	1.03	4.09	6	89.8092	137	77	42.644	0	9.5
369	61	1	1	1	1	1	6.3	1.27	4.42	1.32	4.96	11.25	68.8815	165	112	34.7531	0	8.25
370	50	0	0	1	1	0	3.7	1.87	1.5	0.71	1.98	5.32	103.804	138	90	30.9404	0	9.66667
372	58	0	0	1	1	1	5.1	1.25	3.55	0.66	4.08	4.86	72.0703	119	81	24.4473	0	9.83333
373	34	1	0	1	0	1	4.3	0.63	3.29	0.82	6.83	9.5	112.57	132	84	24.7252	0	9.75
376	53	1	0	0	0	0	4.86	1.17	3.49	0.44	4	6.2	127.969	121	65	26.9725	0	7.16667
377	56	0	0	0	0	0	6.2	1.73	4.15	0.69	3.58	6.4	101.931	122	46	30.2599	0	8.91667
381	56	0	1	1	0	1	3.8	0.54	2.43	1.81	7.04	5.2	87.8847	139	86	20.9572	0	9.5
383	61	0	0	1	1	0	4	0.84	2.6	1.23	4.76	5.6	65.5933	134	62	22.7734	1	4.66667
385	69	1	0	0	0	0	4.3	1.05	2.65	1.3	4.1	6.5	71.239	149	65	33.2986	1	3.41667
388	55	0	0	0	0	0	6.3	1.92	4.06	0.69	3.28	5.8	76.1072	117	75	31.7778	0	7
390	68	0	0	1	1	0	4.7	1.13	2.91	1.44	4.16	5.5	96.1407	141	80	41.5512	0	10.0833
392	53	1	0	1	1	0	4.5	1.16	3	0.74	3.88	7.28	85.2526	173	100	31.767	0	9.91667
393	51	0	0	0	1	0	5.8	1.94	3.56	0.66	2.99	5.4	86.4588	150	80	27.7616	0	9
394	57	1	0	0	1	0	4.5	1.7	2.49	0.67	2.65	6.1	77.5045	107	68	31.4009	0	9.66667
395	54	1	0	1	1	0	7.5	1.68	5.39	0.94	4.46	7.7	89.2598	136	91	31.1846	0	9
396	49	0	0	0	0	0	5.4	1.03	3.71	1.43	5.24	5.8	112.176	132	85	27.7069	0	9.58333
398	59	1	0	1	1	0	5.9	0.97	4.2	1.6	6.08	6.2	78.9972	164	62	30.9757	0	8.16667
399	61	0	0	0	0	0	6.1	1.45	4.05	1.3	4.21	5.4	93.9645	110	66	27.5997	0	9.5
400	44	1	0	1	1	1	4.3	1.09	2.63	1.26	3.94	6.69	126.355	131	76	35.0589	0	9.83333
402	42	1	0	1	1	0	4.2	1.37	2.35	1.05	3.07	5.1	113.897	152	86	39.7176	0	10
404	57	1	0	1	1	0	3.5	0.74	2.03	1.59	4.73	5.7	89.0019	121	83	28.4198	0	9.91667
406	60	0	0	1	0	0	5.1	1.05	3.64	0.9	4.86	4.9	103.102	142	77	35.9788	0	9.16667
407	76	1	0	1	1	1	3.9	0.95	2.54	0.89	4.11	7.42	82.9302	139	61	25.2826	0	9.83333
408	41	0	0	1	0	0	5.8	1	4.18	1.35	5.8	6.3	109.148	141	96	30.9677	0	8.66667
410	53	1	0	1	1	0	3.8	0.86	2.49	0.98	4.42	6.52	95.0078	126	71	40.1639	0	9.83333
411	48	1	0	1	1	0	3.7	1.12	1.54	2.27	3.3	7.1	93.1023	152	81	30.4276	0	8.58333
412	59	0	0	1	1	0	3.1	0.89	1.75	1.01	3.48	6.6	91.0867	140	78	36.3293	0	9.08333
414	34	0	1	0	0	1	4.4	1.08	2.72	1.31	4.07	4.7	124.724	122	79	24.3827	0	8.33333
416	53	1	0	1	1	0	7.1	1.11	4.73	2.75	6.4	11	96.8341	131	76	42.5467	0	9.25
417	54	1	0	0	0	1	5.8	0.89	4.54	0.81	6.52	13.2	105.539	117	62	26.8977	0	4.83333
420	47	0	0	0	0	0	4.3	1.35	2.56	0.85	3.19	5.1	118.152	121	77	33.284	0	9.5
421	74	1	0	1	1	0	4.3	1.23	2.55	1.13	3.5	8.1	59.0081	126	54	32	0	8.33333
423	51	0	1	0	0	1	5.8	0.96	4.49	0.76	6.04	6.3	96.4887	128	72	31.0136	0	8.91667
425	37	0	1	0	1	1	6.4	0.71	4.68	2.2	9.01	5.7	100.433	121	79	30.2808	0	8.08333
426	48	0	0	1	0	0	6.5	1.26	3.88	2.96	5.16	5.7	100.296	121	74	29.2008	0	8.91667
427	49	0	0	0	1	0	6	0.91	4.53	1.21	6.59	6.2	105.771	124	54	25.7643	0	9.75
429	28	0	0	0	0	1	3.8	0.79	1.87	2.49	4.81	5.7	135.85	114	57	34.5926	0	8.5
431	65	1	0	1	1	0	6	1.37	4.24	0.84	4.38	8.8	91.8592	144	66	32.2145	0	9.75
432	58	1	0	1	1	0	5.9	1.41	3.9	1.28	4.18	7.4	111.181	164	93	29.6875	0	8
433	62	0	0	1	0	0	4.6	1.2	3.21	0.84	4	6.5	94.8678	167	88	49.5164	0	5.66667
435	67	0	0	1	1	1	5	2.1	2.77	0.28	2.38	6.1	96.9539	126	77	25.9635	0	8.66667
436	73	1	0	1	1	0	5.7	1.2	3.68	1.79	4.75	5.9	68.1502	153	69	26.0417	0	4.83333
438	64	0	0	0	1	0	4.8	1.84	2.66	0.66	2.61	5.9	96.3603	122	74	34.0237	0	9.5
439	81	0	0	1	1	0	4.7	1	2.2	3.285	4.7	5.7	92.3152	130	81	31.6404	0	6.5
442	29	0	0	0	0	1	4.1	1.39	2.45	0.57	2.95	6	123.454	140	76	37.9899	0	9.66667
443	39	0	0	0	1	1	5.9	1.06	4.45	0.84	5.57	5.2	112.369	127	87	28.0864	0	9.58333
444	37	0	0	0	0	1	6.7	1.06	4.96	1.49	6.32	5.3	101.881	118	71	34.1643	0	9.66667
445	51	1	1	0	1	1	6.4	0.8	5.27	2.11	8	10.7	107.787	132	86	52.3932	1	7.5
446	67	0	0	0	0	1	4.3	1.38	2.65	0.58	3.12	6	80.2073	137	95	30.8165	0	9.91667
450	37	0	0	0	0	0	3.8	1.29	2.34	0.37	2.95	4.9	118.739	115	82	34.5168	0	8.91667
451	54	0	0	0	0	0	4.5	0.79	3.23	1.05	5.7	5.7	101.517	114	67	15.4006	0	2.25
453	30	0	0	0	0	0	4	1.4	2.37	0.5	2.86	5.7	123.125	112	70	21.048	0	7.66667
455	44	1	0	0	1	0	2.9	1.05	1.51	0.75	2.76	7.3	112.308	108	70	36.5713	0	9.83333
456	28	0	0	0	0	1	5	1.22	3.37	0.89	4.1	6.7	105.486	126	62	24.3824	0	8.41667
457	74	0	0	0	1	0	5.9	1.74	2.89	2.76	3.39	6.2	74.8508	118	64	32.4661	1	7.66667
458	34	0	0	0	0	0	4.4	1.62	2.58	0.44	2.72	4.2	116.83	130	74	25.8481	0	8.66667
459	62	1	0	1	1	1	4.9	0.9	3.26	1.62	5.44	8.15	92.968	137	96	32.45	0	9.91667
461	32	0	0	0	1	0	6.3	0.86	2.74	5.88	7.33	4.9	123.804	137	89	33.6485	0	8.91667
462	44	0	0	0	0	0	6	2.3	3.49	1.07	2.61	6	106.46	122	76	40.1753	0	5.33333
463	67	1	1	1	1	0	6	0.72	4.23	2.28	8.3	13.79	80.0234	162	70	39.0012	0	10.1667
465	46	0	1	1	1	1	6.1	1	3.51	3.46	6.1	5.1	83.4789	126	95	32.0105	0	5.75
467	59	1	0	1	1	0	4.8	1.65	2.25	1.97	2.91	6.7	111.35	152	83	38.5788	0	9
468	49	0	0	0	0	0	4.8	1.15	3.25	0.87	4.17	5.8	109.868	100	62	29.0861	0	9.83333
469	33	0	0	0	0	0	5.2	2.05	2.89	0.56	2.54	6.8	113.617	125	88	26.9274	0	8.16667
470	46	0	0	0	1	0	6.4	1.32	3.82	2.75	4.85	6.2	112.972	114	66	34.209	0	9
471	48	1	0	0	1	0	6.6	1.07	4.7	1.8	6.17	5.5	117.325	144	77	30.1769	0	9.33333
473	28	1	0	0	0	0	6.8	1.06	4.41	2.91	6.42	8	42.1314	99	55	25.189	0	9.25
475	78	0	0	1	0	0	6.1	1.53	4.07	1.1	3.99	6	78.2258	130	90	39.6002	0	9.66667
478	39	0	0	0	0	0	4.8	1.42	2.9	1.05	3.38	5.3	132.922	105	80	22.3056	0	8.25
480	39	1	0	0	1	1	3.5	1.08	2	0.91	3.24	4.44	104.975	128	81	24.7252	0	9.58333
482	57	0	0	0	1	0	5.2	0.96	3.53	1.55	5.42	5.78	78.7899	115	75	35.6333	0	10
486	29	0	0	0	0	0	5.4	1.15	3.84	0.89	4.7	5.5	122.838	135	91	32.3424	0	8.25
487	67	1	0	1	0	1	3.8	1.2	2.31	0.63	3.17	7	96.3283	158	67	22.8571	0	6.91667
488	42	0	0	0	0	0	3.5	0.98	2.24	0.61	3.57	5.2	114.641	104	68	25.2248	0	7.83333
490	48	0	0	1	1	1	5.3	0.83	3.96	1.12	6.39	4.88	106.731	124	72	31.9559	0	4.66667
491	64	0	0	0	0	0	6	1.64	3.97	0.84	3.66	6.1	92.5067	104	61	35.6834	0	5
493	42	0	0	0	1	1	4.4	0.94	3.05	0.89	4.68	6.1	110.026	124	71	26.7229	0	9.75
495	31	0	0	0	0	1	5.3	1.2	3.76	0.75	4.42	4.8	85.0404	136	67	37.0264	0	8.91667
496	66	1	0	1	1	1	4.3	0.79	2.87	1.4	5.44	7	64.9461	115	62	26.6119	0	10
497	33	1	0	1	1	0	6.5	1.59	4.52	0.85	4.09	10.4	118.353	130	80	21.5139	0	7.33333
498	53	1	0	1	0	0	4.35	1.42	2.566	0.8	3.06	5.7	104.756	134	85	32.0399	0	4.83333
499	65	1	0	1	1	1	3.7	0.52	0.24	6.41	7.12	12.37	45.129	152	87	20.6641	0	9.66667
500	58	0	0	1	1	1	4.8	0.67	3.46	1.45	7.16	7.3	77.7291	133	90	27.45	0	8
502	39	0	0	0	0	0	5.4	1.28	2.95	2.54	4.22	5.5	119.491	131	77	42.6764	0	8.91667
503	58	1	0	1	1	0	8.1	1.31	6.27	1.13	6.18	6.3	97.5712	143	85	33.9453	0	9.75
504	35	0	0	0	0	0	6.6	1.92	3.79	1.93	3.44	5.1	123.768	97	62	22.4813	0	9.58333
505	68	0	0	1	0	0	4.8	1.36	3.09	0.66	3.53	5.8	45.4214	135	73	32.7316	1	5.66667
506	69	0	0	1	0	0	5.1	0.85	3.72	1.16	6	5.2	93.6195	114	72	15.0122	0	9.58333
507	68	1	0	1	1	0	4.3	1.45	2.57	0.62	2.97	6.2	89.4558	166	53	27.4077	1	4
508	51	0	0	0	0	0	5.3	1.42	3.41	1.03	3.73	5.2	100.802	111	68	29.7339	0	9.75
511	34	0	0	0	0	0	5.1	1.96	2.89	0.55	2.6	4.8	123.762	118	86	24.7475	0	8.5
512	35	0	0	0	0	0	4.4	1.3	2.54	1.24	3	5.5	120.419	100	68	37.794	0	7
515	73	1	0	1	1	0	5.8	1.11	3.95	1.61	5.23	6.6	87.3208	127	71	26.9127	0	9.83333
516	70	1	1	1	1	1	4.4	0.62	3.18	1.3	7.1	6.29	42.4687	126	77	34.7059	0	9.91667
518	41	0	0	0	0	1	5.4	1.83	3.47	0.22	2.95	4.9	97.6506	150	80	30.4878	0	7.25
519	42	0	0	1	0	0	3.2	0.75	2.04	0.9	4.27	6.6	116.191	125	80	31.9922	0	7.25
523	37	1	0	1	1	0	11.3	1.4	4.96849	10.8	8.07	10.8	93.7717	120	77	29.7442	0	9.5
524	64	0	0	1	0	0	4.4	1.61	2.61	0.39	2.73	5.5	86.3099	149	87	22.2222	0	8.83333
525	40	1	1	1	0	1	8	1.23	5.52	2.72	6.5	18.1	58.835	138	80	23.5078	0	8.91667
529	35	0	0	0	0	0	4.8	1.4	2.91	1.01	3	4.7	113.408	97	70	32.0061	0	7.25
530	68	0	0	1	1	1	3.8	1.18	2.21	0.9	3.22	6.1	79.6459	148	83	30.3763	0	8.25
531	68	1	0	1	1	0	4.7	1.36	3.02	0.69	3.46	6.8	96.1407	146	74	31.6856	0	9.75
532	67	1	0	1	0	0	4.3	0.85	2.95	1.1	5.06	6.32	90.5776	134	77	56	0	10
534	64	1	0	1	1	0	4.2	1.25	2.4	1.19	3.36	7.7	69.2358	124	65	37.1821	0	9.58333
535	48	1	0	1	1	0	3.7	0.94	1.7	2.32	3.94	7	121.355	104	59	25.4375	0	9.91667
536	56	1	0	1	1	0	5.3	1.24	3.58	1.05	4.27	11.1	97.8542	162	86	26.8407	1	2.5
538	32	0	0	0	0	1	3.9	0.84	2.65	0.9	4.64	6.6	115.404	136	85	31.6001	0	9.41667
539	51	0	0	0	0	0	5.4	1.43	3.83	0.3	3.78	5.5	112.24	104	62	24.1288	0	6.41667
540	58	1	0	1	1	0	3.3	0.7	1.61	2.1	5	8	56.1838	95	60	44.0297	0	3.66667
542	36	0	0	0	0	0	3.4	1.14	2.15	0.24	2.98	5.7	116.587	119	73	22.9398	0	6.66667
543	30	0	0	0	0	0	4.3	1.25	2.62	0.94	3.44	5.7	121.605	111	62	26.3146	0	5.33333
545	39	0	0	1	0	0	5.5	1.77	3.4	1.53	3.1	4.8	122.851	166	101	24.8491	0	9.58333
546	56	1	0	1	1	0	4.1	0.87	2.6	1.38	4.71	9.8	101.931	156	86	52.0408	0	9.33333
547	66	0	0	1	1	0	4.7	1	3.28	0.92	4.7	4.52	94.4335	136	86	25.7778	0	9.83333
548	54	0	0	0	1	0	6.6	1.52	4.81	0.59	4.34	6	99.7889	143	81	34.0176	0	10.0833
549	31	0	0	1	0	0	3.6	0.9	2.36	0.75	4	5.1	125.525	108	73	28.5204	0	8.5
551	53	0	0	0	0	0	5.8	1.36	4.09	0.76	4.26	4.7	101.059	130	66	31.25	0	9.91667
552	63	0	0	1	1	0	6.5	1.38	4.6	1.13	4.71	5.8	93.6754	136	79	30.3302	0	9.83333
553	32	0	1	0	0	1	3.7	0.91	2.48	0.68	4.07	5.4	127.365	109	57	24.2436	0	9.25
554	51	0	0	0	0	0	4.8	1.7	3.05	0.53	2.82	5.8	109.073	113	61	24.5316	0	6.58333
555	34	0	0	0	0	0	5	0.8	3.93	1.3	6	4.3	114.208	104	54	25.3902	0	7.66667
557	50	1	0	0	1	0	6	1.26	4.21	1.16	4.76	7	121.87	122	81	29.3333	0	9.25
558	41	0	0	0	0	0	4.6	0.75	2.8	2.29	6.13	5.7	108.728	120	72	36.1069	0	8.5
559	28	0	0	0	0	0	4.2	1.11	2.82	0.59	3.78	5.4	146.493	137	75	26.5625	0	8.5
560	49	1	0	1	1	0	5.6	1.37	3.81	0.91	4.09	8.7	109.868	168	92	32.4662	1	8.5
563	28	0	0	1	1	0	5.3	0.97	3.63	1.53	5.46	5.17	3.98857	124	66	21.9388	0	10
564	56	0	0	1	1	0	4.1	1.14	2.61	0.76	3.6	5.5	100.101	121	86	38.0886	0	8.91667
565	43	0	0	1	0	0	5.74	1.41	4.116	0.47	4	5.5	116.099	116	64	40.1665	0	6.08333
566	51	0	0	0	0	1	5.2	1.08	3.74	0.83	4.81	6.4	108.487	153	90	27.5298	0	7.41667
567	47	1	0	1	1	0	6.3	1.01	4.55	1.62	6.24	11	110.684	136	93	36.6419	1	2
568	61	1	0	0	1	0	8	0.94	6.26	1.75	8.51	9.2	95.0007	134	62	26.7759	1	2.16667
569	45	0	0	1	0	0	4.8	1.26	2.87	1.47	3.81	5	122.857	108	95	26.2222	0	10
570	28	0	0	0	0	0	5	1.58	3.16	0.58	3.16	5.1	123.326	113	73	25.5661	0	8.83333
571	47	0	0	0	0	0	4.5	0.88	3.32	0.66	5.11	6	109.966	124	73	27.1809	0	8.41667
572	60	0	0	1	0	0	3.5	1.2	2.13	0.65	2.92	7	106.989	122	73	26.1066	0	6.16667
573	31	0	0	0	0	0	4.41	1.34	2.861	0.46	3.29	6.4	117.418	101	68	27.0051	0	6.58333
575	53	0	0	0	1	0	4.8	1.05	3.11	1.4	4.57	6.3	102.233	150	70	31.1634	0	9.91667
577	63	1	0	1	0	0	5.1	1.41	3.37	0.69	3.62	5.9	101.669	145	95	44.4847	0	8
579	60	1	1	1	1	1	6.5	1.44	4.62	0.95	4.51	5.9	71.9425	168	94	31.2213	0	8.33333
581	59	0	0	1	0	1	6.4	1.29	4.57	1.18	4.96	6	101.249	176	108	24.0569	0	9.25
586	54	1	0	1	1	0	4.5	1.21	2.46	1.81	3.72	8.9	66.0042	139	80	28.0843	0	6.25
587	49	1	0	0	0	0	5.4	0.87	3.86	1.46	6.21	8.4	115.584	100	70	30.3139	0	8.5
593	55	1	1	1	0	1	5.1	0.87	1.37	6.24	5.86	12	109.91	130	84	35.3719	1	6.16667
595	67	0	0	1	1	0	4.4	1.95	1.72	1.55	2.26	6.57	55.5266	130	70	24.3681	0	8.25
596	71	1	0	1	0	1	5.4	1.26	3.48	1.44	4.29	7	99.6786	159	85	30.303	0	9.16667
597	48	0	0	0	0	0	3.9	0.75	2.86	0.64	5.2	4.9	118.282	115	67	34.1311	0	9
598	55	1	0	1	1	0	6.1	1.35	3.66	2.37	4.52	9.5	29.812	126	70	53.481	0	4.41667
600	57	0	0	0	0	0	5.5	0.9	3.93	1.5	6	5.8	104.643	125	71	26.1207	0	7
602	56	0	0	0	1	0	6.2	0.99	4.42	1.72	6.26	5.6	96.6668	156	92	29.5696	0	8.83333
603	54	1	0	1	1	0	4.4	1.03	2.82	1.2	4.27	8.11	69.9164	147	87	29.3333	0	10.0833
604	60	0	1	0	0	1	4	1.44	2.22	0.75	2.78	5.3	96.9577	105	60	32.4079	0	8.91667
605	56	0	0	0	0	0	5.2	1.43	3.53	0.52	3.64	5.5	100.696	142	86	24.5845	0	9.41667
607	66	0	0	0	1	1	5.4	0.53	4	1.9	10.19	6.4	74.4482	117	60	23.2727	0	9.83333
608	68	1	0	1	1	0	3.3	0.85	2.17	0.6	3.88	7.2	92.5556	125	85	23.9224	0	9.5
609	76	0	0	0	0	1	5.7	1.32	4.05	0.72	4.32	5.7	83.3655	134	86	24.0569	0	9.25
610	50	0	0	0	0	0	4.8	1.01	3.1	1.5	4.75	6.8	110.605	125	73	50.2044	0	9
611	50	0	0	0	1	0	4.9	1.36	3.27	0.58	3.6	6.2	109.842	149	86	29.9643	0	9.16667
612	60	1	0	1	1	0	4.4	1.89	2.12	0.86	2.33	8.9	98.4987	163	88	40.6477	0	9.58333
614	72	0	0	0	1	0	5.6	1.43	3.57	1.3	3.92	5.9	88.4324	117	63	34.7138	0	8.41667
618	60	0	0	1	1	0	4.9	1.9	2.78	1.06	3	5.5	99.7293	134	80	49.3333	0	7.5
619	57	1	0	1	1	0	6.4	1.46	4.28	1.44	4.38	8.8	89.0019	197	88	31.6653	0	9.25
621	77	0	0	1	0	1	5.1	1.12	3.62	0.79	4.55	6.5	86.0438	139	69	24.6145	0	9.75
622	72	0	0	1	0	0	5.6	1.64	3.46	1.08	3.41	6.7	86.9772	140	67	35.654	0	2
624	42	0	1	0	0	1	6.2	0.92	3.93	2.95	6.74	5.7	85.8578	119	89	41.6651	0	9.16667
625	52	1	0	0	1	0	4	1	2.38	1.35	4	5.9	111.455	105	66	29.3584	0	9.58333
627	44	1	0	1	1	0	5.3	1.09	3.28	2.02	4.86	6.9	117.897	151	90	34.1411	0	8.91667
628	69	0	0	0	0	1	7.3	1.22	5.58	1.09	5.98	5.9	104.275	135	69	25.8203	0	8.25
630	30	0	0	0	0	0	6.5	1.39	4.36	1.64	4.68	5.1	123.125	108	70	25.8876	0	9.16667
632	47	0	0	1	0	0	4.6	1.18	2.89	1.16	3.9	5	101.003	147	81	25.6369	0	7.41667
633	55	1	0	1	1	1	4.1	0.81	2.82	1.02	5.06	7.6	97.1304	164	85	27.5531	0	9.16667
634	45	0	0	0	0	0	4.18	1.34	2.5158	0.71	3.12	6	100.881	133	87	30.4839	0	4.5
635	50	0	0	1	1	1	4.5	0.98	2.67	1.85	4.59	5.2	90.3809	116	74	25.9909	0	9
638	34	0	0	0	0	1	4.5	1.02	3.15	0.73	4.41	6	120.687	122	74	34.0807	0	8.75
639	53	1	0	0	0	0	3.2	1.1	1.94	0.35	2.91	7.9	118.228	110	69	35.8782	0	9.58333
641	39	0	0	1	1	0	3.1	0.77	2.03	0.65	4.03	5	58.9687	143	66	30.4889	0	6.5
642	33	0	1	0	0	1	5.5	0.81	3.83	1.87	6.79	5.6	117.207	111	75	45.8478	0	8.33333
644	63	1	0	1	1	0	5.7	1.2	4.06	0.85	5	9.6	114.562	150	91	34.8669	0	6.83333
646	55	1	0	1	1	0	5.6	1	3.82	1.71	5.6	6.9	97.3482	140	78	36.3108	0	9.25
648	40	0	0	1	0	1	6	1.6	3.48	2.1	4	5.9	79.8304	123	84	31.1419	0	6.08333
649	32	0	1	0	0	0	4	1.18	2.15	1.45	3.34	5.1	145.491	136	80	22.4095	0	3.83333
650	68	0	0	1	1	0	4.4	1.26	2.87	0.59	3.49	5.8	93.116	137	78	29.6269	0	9.33333
651	63	0	0	0	1	0	3.5	0.66	2.16	1.49	5.3	6.6	102.407	112	75	35.2	0	9
653	30	0	0	0	0	0	4.8	1.3	3.07	0.96	4	5.5	144.45	113	67	25.9483	0	4.91667
655	62	0	0	0	1	0	8.6	1.53	6.5	1.24	5.62	5.9	93.8155	125	73	32.8492	0	5.58333
656	57	0	0	0	0	0	4.3	0.9	2.68	1.56	4.78	6.6	87.3984	145	72	35.6099	0	8.41667
659	49	0	0	1	1	0	6	1.16	4.34	1.1	5.17	5.3	104.535	117	72	35.8092	0	9.66667
660	58	0	0	1	0	0	3.8	0.97	2.34	1.07	3.92	5.5	106.855	157	93	36.9001	0	8.75
662	72	1	0	1	1	1	4.6	1.12	2.94	1.18	4.11	6.9	49.2725	144	69	28.682	0	9.58333
665	29	0	0	0	0	0	4.8	1.62	2.84	0.74	2.96	5.7	102.679	110	75	24.8358	0	7.25
667	40	0	0	0	0	0	5.07	1.67	3.12	0.6	3.04	4.9	125.638	109	70	33.4252	0	2.75
668	29	0	0	0	0	0	5.6	1.62	3.7	0.61	3.46	5	125.603	121	71	21.862	1	3.25
670	78	1	0	1	1	0	5.2	0.95	3.19	2.32	5.47	5.48	40.0858	124	62	37.7333	0	9.66667
672	46	1	0	1	1	1	6.6	1.26	4.75	1.29	5.24	7.78	78.4089	180	110	36.6782	1	5.75
673	34	1	0	1	0	1	5.7	0.78	4.45	1.02	7.31	8.8	118.47	130	80	37.972	0	9.58333
674	27	0	0	0	0	0	4.4	1.01	2.92	1.03	4.36	5	128.23	106	72	33.0078	0	9.16667
675	41	0	0	0	0	0	5.1	1.42	3.35	0.71	3.59	5.5	88.1623	111	65	25.8022	0	5
676	36	0	0	0	0	0	5.5	1.54	3.62	0.74	3.57	7.6	122.035	133	73	29.34	0	8.16667
677	34	0	0	0	0	0	4.7	0.99	3.09	1.35	4.75	5.7	108.573	104	65	26.1066	0	8.5
678	58	0	0	1	0	0	5.5	1.04	4.07	0.84	5.29	5.9	103.137	130	72	33.6328	0	9.83333
680	68	1	0	1	1	0	3.6	1.25	2.05	0.66	2.88	5.8	24.4932	167	87	22.9398	0	6.25
681	68	0	0	1	1	0	4.2	1.53	2.21	1	2.75	5.6	92.0085	142	76	39.2287	0	7.5
682	67	1	0	1	1	0	6.8	1.2	4.85	1.63	5.67	6.9	90.0864	124	71	25.1254	0	8.83333
685	67	1	0	1	1	0	4.2	0.95	2.86	0.84	4.42	5.25	91.5936	165	68	34.3228	1	2.75
687	29	0	0	0	0	0	5.2	1.66	3.28	0.57	3.13	5.4	138.683	61.4	87	46.9971	0	9.75
689	43	0	0	0	0	1	5.1	1	2.91	2.59	5.1	6	105.114	101	68	26.679	0	5.91667
691	25	0	0	0	0	0	5.6	1.66	3.67	0.59	3.37	5.5	128.343	140	87	28.5685	0	9.75
692	36	0	0	0	0	0	5.4	2.26	2.65	1.07	2.39	4.3	114.531	106	75	29.9434	0	8.66667
693	43	1	0	0	1	0	4.6	1.4	2.93	0.58	3.29	6.46	108.413	113	69	32.8408	0	9.83333
696	68	1	0	1	1	1	5.4	0.82	3.97	1.34	6.59	7.46	89.6176	153	82	23.8087	0	8
697	56	1	0	1	1	0	4	1.03	2.25	1.58	3.88	7.04	82.0555	149	74	30.6953	0	9.58333
699	39	1	0	0	0	0	4.6	1.19	3	0.89	3.87	6.3	116.322	114	60	26.9531	0	8.16667
700	53	0	0	0	1	0	6.3	1.02	4.03	2.73	6.18	6	95.0078	131	80	30.0937	0	8.16667
702	69	0	0	0	0	0	6.9	1.04	5.4	1	6.63	5.6	91.9077	110	76	33.4902	0	9.41667
703	42	0	0	0	0	0	6.7	0.69	5.48489	1.15	9.71	5.9	100.734	120	80	33.2661	0	6.33333
705	33	0	0	0	0	0	3.83	1.18	2.32	0.77	3.21	5.8	109.339	118	77	39.5197	0	2.25
706	27	0	0	0	0	1	4.6	0.76	3.26	1.26	6.05	6.2	104.755	123	77	41.7898	0	8.25
708	45	1	0	1	1	0	5.4	1.59	3.27	1.17	3.4	6.5	105.715	146	83	30.0143	0	9.5
709	57	1	0	0	1	0	5.8	0.86	4.46	1.03	7	7.56	101.853	101	63	27.4796	1	7.58333
710	56	0	0	1	1	0	5	1	3.07	2.03	5	5.7	91.2991	155	88	27.2436	0	9.16667
711	29	0	0	0	0	0	6.1	0.97	4.66	1.02	6.29	4.99	121.726	121	82	39.6281	0	9.91667
712	31	0	0	0	0	0	4.2	1.48	2.56	0.35	2.84	4.8	126.398	126	73	27.4394	0	8.5
713	53	1	0	1	0	1	3.95	0.82	2.844	0.63	4.82	5.8	109.365	145	86	35.7851	0	3.08333
714	56	1	1	1	1	1	5	1.09	3.14	1.68	4.59	12.8	83.132	129	69	23.3937	1	4.83333
716	66	0	0	0	0	1	5.2	0.98	3.8	0.91	5.31	5.5	71.6153	125	75	30.8332	1	7.5
717	58	0	0	1	1	0	4.6	1.15	3.06	0.84	4	6	107.666	145	85	40.0016	0	8.25
718	57	0	0	1	0	1	5.8	1.12	4.24	0.97	5.18	6.1	66.0701	116	68	26.2596	0	9.5
719	64	1	0	1	1	1	5.2	1.02	3.25	2.02	5.1	7.5	52.6294	114	88	29.8682	0	7.25
720	48	0	1	0	0	1	5	0.7	2.9	3.05	7.14	6	85.6063	133	87	47.9313	0	5.16667
722	35	0	0	0	0	1	5.7	0.73	3.91	2.32	7.81	5.2	126.489	117	80	26.9485	0	5.91667
723	31	0	0	0	0	0	3.9	0.95	2.08	1.89	4.11	5.4	125.525	129	90	31.7025	0	8.66667
725	55	1	0	1	1	1	6.6	1.64	3.66	2.83	4.02	7.1	80.4289	142	89	31.7117	0	9
727	29	0	1	0	1	1	5.7	0.79	3.54	2.98	7.22	6	101.876	161	83	33.464	0	10
728	27	0	0	0	0	0	3.7	1.22	1.33	2.5	3.03	5.3	120.629	120	65	27.6888	0	8.58333
729	30	0	0	0	0	0	4.6	1.51	2.87	0.48	3.05	5.1	130.081	93	60	31.1846	0	8.5
730	46	0	0	1	0	0	4.8	1.22	3.26	0.7	3.93	5.7	112.208	126	75	19.433	0	8.91667
731	64	1	0	1	1	0	5.6	1.55	3.77	1.27	3.81	8.7	56.7092	163	93	26.9487	1	1.75
733	53	1	0	1	0	0	5.5	0.84	3.84	1.79	6.55	6	109.859	171	96	29.2813	0	9.33333
735	77	0	0	0	0	1	5.8	1.18	4.23	0.86	4.92	6.2	53.1762	133	64	29.0533	1	0.666667
737	28	0	0	0	0	0	5.5	1.18	4	0.68	4.66	5.8	124.087	120	80	28.7201	0	7.41667
738	38	0	0	0	0	0	5.2	1.9	3.2	0.23	2.74	5.5	114.268	104	60	22.3081	0	9.16667
742	52	0	0	1	1	0	5.4	1.17	3.76	1.02	4.62	5	104.193	124	76	34.5714	0	8.91667
744	62	0	0	0	1	0	4.9	1.28	3.06	1.21	3.83	6	101.664	115	60	31.3315	0	8.16667
745	43	0	0	1	0	0	5.6	1.2	4.07	0.71	4.67	7.8	107.805	170	110	38.0387	0	4.83333
748	28	0	0	0	0	0	4.8	1.56	2.64	1.3	3.08	4.2	132.923	111	73	27.5873	0	5.58333
751	80	0	1	1	1	1	6.2	1.52	4.12	1.23	4.08	6.1	84.2495	136	73	19.9665	0	4.33333
753	69	1	0	1	1	0	6.3	1.07	4.68	5.89	6.4	6.4	64.8311	152	82	31.6443	1	2.66667
754	36	0	0	1	0	0	4.9	1.64	3.02	0.53	2.99	5.58	122.902	134	83	43.8523	0	9.83333
755	36	0	1	1	1	1	5.7	1.13	3.89	1.49	5.04	7.4	86.2162	163	110	38.8209	0	8.66667
757	26	0	0	0	0	1	2.9	0.57	1.68	1.41	5.09	4.1	126.865	122	77	28.0763	0	10.0833
758	34	0	1	1	0	1	5.74	1.01	4.18	1.19	5.68	6.1	126.474	169	101	46.4928	0	1.91667
759	38	0	0	0	0	1	4.1	1.05	2.82	0.51	3.9	5.7	114.498	130	74	28.4082	0	4.16667
761	52	0	0	0	0	1	5.3	0.78	3.97	1.19	6.79	5.3	110.671	116	76	28.8505	0	9.83333
762	68	1	0	1	0	0	4.3	0.99	2.81	1.09	4.34	7.4	80.8994	129	66	32.4662	0	9.16667
764	58	1	0	1	1	1	3.8	0.89	2.28	1.38	4.27	10.1	94.6019	143	92	32.6644	0	9.66667
765	50	0	0	1	1	0	6	1.2	1.2	4.52	0.6	5.04	105.667	130	87	25.7851	0	9.83333
767	53	1	0	1	1	0	7.7	1.52	5.08	2.4	5.07	9.7	104.756	143	91	30.0789	0	9.08333
768	27	0	1	0	0	1	5.2	1.24	3.26	1.52	4.19	4.9	76.3626	139	66	29.1814	0	8.25
770	32	0	0	0	0	0	4.9	1.28	3.31	0.67	3.38	4.8	104.177	123	77	30.0244	0	8.58333
771	54	0	0	0	1	1	5	1.34	3.33	0.71	3.73	5.2	98.183	121	78	26.9282	0	9.75
775	41	1	0	0	1	0	5	1.35	3.2	0.98	3.7	5.6	108.138	144	87	31.2891	0	8.91667
776	26	1	0	0	0	0	5.9	1.4	4.3	0.43	4.21	8.21	145.632	128	80	29.1495	0	9.75
777	26	0	0	0	0	1	3.9	1.33	2.34	0.5	2.93	5.6	132.848	122	78	22.6252	0	8.83333
780	61	0	0	1	1	0	5.7	0.77	4.37	1.21	7.4	5.5	100.986	121	74	32.8567	0	8.75
782	31	0	1	0	0	1	5.52	0.71	3.86	2.08	7.77	5.6	129.167	129	79	33.413	0	4.25
784	78	0	0	1	0	0	6.2	1.51	4.15	1.18	4.11	5.5	87.8839	187	96	27.079	0	7.25
785	50	0	1	0	1	1	6.7	0.92	4.52	2.74	7.28	7.6	81.1659	109	74	24.0502	0	8.83333
786	44	1	0	0	0	0	5.8	0.92	4.49	0.84	6.3	6.2	105.169	109	77	31.4672	0	6.41667
787	47	1	0	1	0	0	4.5	1.51	2.66	0.73	2.98	9.8	108.583	134	86	25.4777	0	8.41667
789	31	0	0	0	1	0	5.4	0.98	4.05	0.8	5.51	4.7	106.836	107	76	28.9062	0	8.91667
790	54	1	0	1	1	0	3.9	0.73	2.56	1.33	5.34	6.59	103.373	157	86	28.9062	0	9.83333
792	43	0	0	0	1	0	3.8	1.21	2.22	0.8	3.14	6.7	124.595	110	79	37.4361	0	9.5
793	72	0	0	0	0	0	4.1	1.02	2.48	1.31	4.02	5.5	103.456	114	54	37.8931	0	8.66667
794	27	0	0	1	0	1	5.8	1.15	4.29	0.78	5.04	4.9	125.977	134	83	30.4705	0	9.08333
795	71	1	1	1	1	1	3.1	1.08	1.75	0.59	2.87	5.66	68.2737	140	67	23.8751	0	2.33333
797	39	0	0	0	0	0	4	1.34	2.25	0.9	2.99	5.7	108.928	114	76	22.9218	0	8.33333
799	53	1	0	1	1	0	4.8	1.05	3.25	1.08	4.57	11.8	109.859	120	75	34.9304	0	8.66667
801	57	1	0	1	1	0	5.3	0.83	3.275	2.63	6	6.2	105.595	156	102	29.9371	0	7.08333
802	50	1	0	1	1	0	4.9	1.22	2.93	1.63	4.02	12.1	106.987	179	101	32.3829	1	0.916667
804	34	0	0	0	0	0	4.5	1.2	3.10365	0.43	3.75	5.6	110.66	121	72	26.0162	0	4.75
805	44	0	0	0	0	0	4.9	1.85	2.92	0.29	2.65	5.4	108.905	140	80	31.2394	0	4.41667
806	34	0	0	0	0	1	5.9	1.06	4.58	0.57	5.57	6.2	102.572	121	76	22.8594	0	8.08333
810	75	0	0	0	0	0	5.9	1.81	3.74	0.76	3.26	5.5	88.1145	127	79	30.4935	0	9
812	27	0	0	1	0	1	4.2	0.93	2.93	0.75	4.52	4.6	114.207	134	73	27.2531	0	8.5
813	36	0	0	0	0	1	4.3	0.93	3.09	0.61	4.62	5.6	117.531	146	88	30.5055	0	9.83333
814	77	0	0	0	0	0	4.9	1.4	3.13	0.85	4	6.9	87.4113	147	81	31.0056	0	6.5
815	68	0	0	0	1	0	5.9	1.18	4.06	1.43	5	4.73	97.4679	104	56	29.34	0	8.91667
816	45	1	0	0	0	0	3.86	1.03	2.57429	0.56	3.75	6	96.8297	106	63	37.1058	0	3.25
817	57	0	0	0	0	0	6.3	1.02	3.62	3.62	6.18	6.5	89.0019	140	88	29.9631	0	9.91667
819	26	0	0	0	0	0	4.2	0.96	3.03	0.45	4.38	5.6	129.134	100	62	29.3199	0	9.08333
820	31	1	0	1	1	0	5	0.65	3.51	1.83	7.69	12.9	133.285	145	92	48.4555	0	4.16667
821	36	0	0	0	0	1	4.8	1.32	3.02	1.01	3.64	5.5	109.835	128	81	30.6641	0	8.33333
822	46	0	0	0	1	0	5.2	1.33	3.52	0.76	3.91	6	111.465	121	81	30.332	0	9.33333
823	32	0	0	0	0	0	4.2	1.49	2.56	0.33	2.82	5.7	123.804	98	55	24.0346	0	7.33333
824	47	0	0	0	1	0	5.6	1.04	3.72	1.84	5.38	5.3	111.423	135	72	29.9967	0	8.75
828	33	1	0	0	0	0	5.3	1.11	3.62	1.25	4.77	7.1	94.8268	121	82	41.8733	0	7.83333
829	74	1	0	1	1	0	7.2	0.93	5.59	1.48	7.74	7	81.9773	178	97	30.6348	0	8
830	44	0	0	0	0	0	5.8	1.36	4.05	0.86	4.26	5.9	120.669	108	76	24.4444	0	8.25
832	54	1	0	1	1	0	3.7	1.01	1.95	1.61	3.66	9.1	112.483	132	65	38.737	0	9.58333
833	61	0	0	1	1	0	6.2	1.17	4.09	2.06	5.3	6.1	72.9661	148	82	43.6712	0	8.91667
836	46	0	0	1	1	0	6.2	1.47	3.89895	1.82	4	5.6	125.343	135	75	31.8254	0	9.41667
837	48	1	0	1	1	0	5.8	1.71	3.83	0.56	3.39	6.76	102.255	111	72	40.2497	0	9.83333
840	60	0	0	0	1	0	5.2	2.03	2.71	1.01	2.56	5.8	101.698	103	64	19.5404	0	8.75
841	53	0	0	0	0	0	3.4	0.8	2.2	1.78	4	5.5	105.427	104	47	28.1943	0	7.66667
843	29	0	1	0	0	1	6.3	1.09	4.47	1.62	5.78	5.5	126.617	136	93	52.3924	0	8.16667
846	38	1	0	1	1	1	4.4	0.83	2.85	1.57	5.3	5.5	107.315	120	69	33.218	0	9.41667
847	64	1	0	1	1	0	4.2	1.64	2.3	0.57	2.56	10.1	100.245	132	81	28.4618	0	9.41667
848	27	0	0	0	0	0	4.2	1.45	2.42	0.72	2.9	5.6	109.881	129	74	29.9039	0	9.16667
850	27	0	0	0	0	0	4	1.01	2.66	0.71	3.96	5.8	114.046	111	58	30.7923	0	8.5
851	26	0	1	0	0	1	5.2	0.83	3.94	0.94	6.27	5.5	131.933	150	88	25.4193	0	8.33333
852	49	1	1	0	0	1	4.7	1.45	2.75	1.08	3.24	8.4	124.101	136	78	29.4808	0	8.66667
853	27	0	1	0	0	1	4	1.03	2.69	0.6	3.88	5.7	133.801	112	68	22.7583	0	7.75
855	66	0	0	1	1	1	3.9	0.85	1.92	2.46	4.59	6.8	90.8855	120	68	33.5317	0	10.0833
861	31	0	0	0	0	0	5.3	0.94	3.91	0.92	6	4.7	127.295	110	78	29.5858	0	9.25
862	68	1	0	1	1	0	6.3	1.19	4.58	1.16	5.29	7.3	72.931	140	80	18.3594	1	5.83333
863	30	0	0	1	0	0	4.7	0.6	3.59	1.11	7.83	6.7	122.356	143	90	33.2986	0	8.58333
864	36	0	0	0	0	1	4.92	1.17	2.93	1.8	4.21	4.7	94.7698	136	68	27.3356	0	4.58333
866	44	1	0	0	1	0	4.4	1.11	2.44	1.85	3.96	6.7	114.57	125	79	32.8731	0	3.91667
868	30	1	0	1	0	0	3.9	0.98	2.59	0.73	3.98	6.9	131.069	124	79	39.7364	0	8.25
870	69	1	0	1	1	0	5.7	1.47	3.52	1.55	3.88	9.3	94.2195	138	91	27.1416	0	9.16667
871	52	1	1	1	1	0	4.9	1.37	2.99	1.17	3.58	5.7	53.1972	150	80	33.3952	0	9.5
873	48	0	0	1	1	0	6.3	1.4	4.61	0.7	5	5.8	81.2336	180	106	26.986	0	7
874	45	1	0	0	1	1	3.3	0.83	2.19	0.62	3.98	6.96	112.427	106	64	30.4218	0	9.83333
875	39	0	0	0	0	0	5.3	1.8	3.18037	0.7	2.94	5.5	116.322	111	60	35.4631	0	6.83333
876	72	0	0	1	1	0	5.9	0.8	4.27	1.81	7.38	4.9	94.7674	170	70	20	1	4.33333
877	27	0	0	0	0	0	4.2	0.73	2.65	1.78	5.75	4.5	122.718	110	73	23.9224	0	9
878	51	0	1	1	1	0	6.3	1.12	4.37	1.77	5.62	5.5	109.073	153	88	47.1909	0	9.08333
880	74	1	0	1	1	0	3.4	1	2.14	0.56	3.4	13.5	83.5531	151	69	21.2084	0	9.66667
881	34	0	0	0	0	0	5.6	1.75	3.57	0.6	3.2	5.7	127.437	128	69	31.6443	0	3.66667
882	64	0	1	1	0	1	4.5	0.81	3.02	1.45	5.56	5.7	79.6701	120	74	17.4987	0	3.83333
887	41	1	0	1	1	0	5.7	1.11	4.05	1.17	5.14	5.98	111.159	144	82	36.7357	0	9.91667
889	37	0	1	0	0	1	6.2	1.07	3.84	2.81	5.79	5.7	115.999	119	88	28.959	1	4.66667
891	51	1	0	1	1	0	4.3	0.84	3.07	0.84	5.12	6.4	117.787	132	73	28.6328	0	9.33333
894	69	0	0	1	1	0	4	1	2.19	1.76	4	6.5	29.1412	104	52	28.1333	1	6.58333
895	39	0	0	0	0	0	3.8	0.9	2.66	0.53	4.22	5.3	110.266	118	82	36.4458	0	8.25
896	64	0	0	1	1	0	4.5	1.59	2.47	0.96	2.83	5.93	89.6334	125	81	32.9264	0	9.91667
898	40	0	1	1	1	0	5.1	1.13	3.7	0.58	4.51	5.5	114.056	124	73	22.2656	0	9.25
899	57	1	0	1	1	0	2.6	0.85	1.34	0.89	3.06	7.3	99.991	116	70	28.101	0	9.66667
900	51	0	0	0	1	0	8	2.09	5.47	0.97	3.83	5.8	108.335	116	93	23.8715	0	9.41667
901	50	0	0	0	0	0	5.1	1.84	2.9	0.79	2.77	5.8	100.828	119	69	41.5205	0	9.33333
904	56	1	0	1	1	0	5	1.41	3.06	1.16	3.55	5.8	99.5195	101	79	49.0892	0	9.66667
905	41	0	0	0	0	0	4.53	1.43	2.723	0.83	3.17	5.8	115.373	123	77	39.1091	0	3.5
906	30	0	0	1	0	0	4.1	1.24	2.64	0.47	3.31	5.3	126.41	122	85	25.3749	0	8.5
907	44	1	1	1	1	1	2.4	0.9	1.38	0.85	3	5.7	80.5003	112	71	22.5306	0	7.41667
908	52	0	0	0	1	0	5.4	1.28	3.7	0.98	4.22	5.9	97.5167	113	82	60.1134	0	8.83333
910	37	1	0	1	0	0	6.3	1.03	4.51	1.65	6.12	9.5	145.424	171	117	38.3203	0	9
911	25	0	0	0	0	1	4.5	1.16	3.04	0.65	3.88	5.2	130.226	122	72	29.0956	0	9.41667
913	61	1	0	1	1	0	8.2	1.52	6.14	1.2	5.43	6.1	86.5359	126	70	27.993	0	8.58333
914	25	0	0	0	0	0	7.3	1.6	5.24	1	4.56	5.3	130.044	132	84	29.6091	0	9.66667
915	53	0	0	0	1	0	7.2	1.2	5.59	0.89	6	5.9	104.756	113	59	36.7969	0	8.33333
916	52	1	0	1	1	0	4.1	0.78	2.71	1.33	5.26	10.7	106.17	103	79	30.5778	0	9.25
917	62	1	0	1	1	1	6.2	0.89	4.7	1.32	6.97	5.01	92.968	110	60	39.0625	0	1.5
919	33	1	0	0	0	0	5.94	1.55	3.96078	0.94	3.83	5.1	131.426	130	70	42.4558	0	1.91667
921	27	0	0	1	0	0	4	0.87	2.76	0.8	4.6	5.4	120.629	145	89	21.6764	0	8.91667
922	53	1	0	1	1	0	3.7	0.75	2.74	0.45	4.93	5.9	104.756	106	60	26.2713	0	9.75
923	52	1	0	1	0	0	2.6	0.59	1.6	0.9	4.41	6.13	7.05549	140	66	26.2222	0	1.25
926	50	1	1	1	0	1	5.2	0.96	3.72	1.13	5.42	6.6	97.1688	130	88	52.5253	0	7.58333
927	55	0	0	0	0	0	4.2	0.94	2.66	1.31	4.47	5.7	85.5384	98	76	29.7056	0	6.91667
928	25	1	0	0	1	1	5.8	1.33	4.24	0.5	4.36	8.1	117.576	136	88	27.7442	0	8.33333
929	44	0	0	0	0	0	6.27	2.28	3.67037	0.7	2.75	5.4	125.944	119	66	29.2622	0	1.83333
933	56	0	0	1	0	0	4.9	1.09	3.11	1.53	4.5	6	106.793	158	99	25.2237	0	8.41667
934	56	0	0	0	1	0	3.7	1.53	1.68	1.06	2.42	6	97.8542	130	88	38.9468	0	6
935	59	1	0	1	1	0	3.6	1.25	1.76	1.29	2.88	11.7	81.734	148	74	29.1363	0	7.41667
936	40	0	0	0	0	0	5.33	1.46	3.565	0.67	4	5.9	126.06	110	57	28.3053	0	7.91667
937	64	1	0	1	1	0	4.2	1.35	2.41	0.97	3.11	7.2	98.2254	152	83	32.5894	1	2.41667
939	35	0	0	0	0	0	5.1	1.77	3.04	0.64	2.88	6.8	144.055	120	78	33.2031	1	1
941	36	0	0	1	1	0	5.3	1.3	3.63	0.81	4.08	5.6	118.043	133	86	39.3119	0	9.16667
943	37	0	0	0	0	0	6.2	0.92	4.03342	2.73	6.74	5.7	108.353	117	76	32.3232	0	3.91667
944	58	0	0	0	0	0	4.9	1.01	3.39	1.08	4.85	4.8	98.7042	126	78	28.4672	0	4.91667
945	49	0	0	1	0	0	4.1	1.8	2.2	0.71	2	6.1	109.868	133	81	37.8865	0	7.83333
948	53	0	0	1	0	0	6.6	0.96	5.01	1.38	6.88	5.9	104.101	136	77	33.3879	0	9.91667
949	54	1	0	1	1	0	4.3	1.26	2.57	1.03	3.41	6.4	109.09	145	95	55.7444	0	9.66667
953	52	0	0	0	0	0	4	1.12	2.22	1.43	3.57	4.9	71.9653	112	76	31.2452	0	5.58333
954	27	0	0	0	0	1	4.4	0.88	3.24	0.62	5	4.8	91.8429	136	79	21.201	0	9.5
956	61	0	0	1	1	1	4.2	1.37	2.5	0.72	3.07	6.2	66.4866	126	82	32.2266	0	9.08333
957	47	1	0	1	1	0	4.7	1.06	2.46	2.57	4.43	6.8	34.0114	154	88	28.5665	1	9.41667
960	25	0	0	0	0	0	4.9	1.92	2.7	0.61	2.55	5.5	126.729	125	63	23.2335	0	8.16667
961	60	0	0	1	0	0	5.5	1.11	3.33	2.32	4.95	6	90.4491	154	84	46.4333	0	7.58333
962	45	0	0	1	1	1	5.9	1.18	4.11	1.33	5	6.1	110.33	150	112	33.1726	0	8.83333
963	25	0	0	1	0	0	5.4	1.12	3.99	0.64	4.82	5.2	127.526	135	58	39.5299	0	9.75
964	61	0	0	1	1	0	5.4	1.12	3.25	2.25	4.82	7	95.0007	128	73	28.0157	0	9.75
965	40	1	0	0	1	1	6.41	0.88	4.953	1.27	7	11.3	114.768	139	82	38.9739	0	6.5
966	43	1	0	1	0	0	4.9	0.76	2.38	3.84	6.45	5.51	109.672	117	75	35.9443	0	9.83333
968	32	0	0	0	0	1	2.23	0.79	1.14	0.66	2.82	4.3	127.365	129	68	23.8087	0	2.16667
972	49	1	0	1	1	0	4.6	1.15	3.16	0.63	4	7.1	106	135	79	46.9905	0	9.75
975	32	0	0	0	0	0	6.1	1.55	4.29	0.57	3.94	4.6	124.647	113	68	31.3712	0	9.91667
976	29	0	0	0	0	1	3.6	0.52	2.33	1.63	6.92308	5.4	121.252	140	87	43.6047	0	7.41667
977	42	0	0	0	0	0	4.8	1.28	3.18	0.74	3.75	5.4	118.685	111	69	35.6333	0	2.08333
980	29	0	0	0	0	0	3.7	0.86	1.72	2.45	4.3	4.7	108.348	108	59	23.5828	0	8.66667
981	51	1	1	1	1	1	4.3	0.45	3.09	1.65	9.56	8.3	113.042	138	68	41.3461	0	5.91667
982	53	0	0	0	0	0	4.5	1	3.05	1.05	5	5.9	110.674	117	75	24.4635	0	7.33333
983	53	1	0	1	1	0	4	1.55	1.78	1.46	2.58	6.83	100.492	143	78	32.2996	0	7.91667
984	60	0	0	1	0	0	6.1	0.92	4.61	1.24	6.63	5.9	103.834	155	92	39.3871	0	9.91667
985	58	0	0	1	1	0	4.2	1.13	2.57	1.08	3.72	6.2	97.024	131	74	44.8424	0	8.66667
989	62	1	0	1	0	0	3.3	1.22	1.86	0.48	2.7	7.3	103.894	145	84	27.4222	0	10
990	34	0	0	0	0	0	6	1.15	4.19	1.43	5.22	5.6	123.762	134	83	32.7672	0	8.5
992	30	0	1	1	0	1	6.8	1.03	3.23	5.53	6.6	5.7	97.1448	161	99	46.567	0	9
994	57	1	1	1	1	1	5.5	0.95	3.99	1.22	5.79	10	76.2891	143	80	30.7812	0	9.41667
995	56	1	0	0	1	0	6.2	1.48	4.41	0.67	4.19	10.65	99.5195	149	70	35.0556	1	7.83333
999	77	1	0	1	1	0	4.77	1.68	2.785	0.67	2.84	5.7	91.4966	129	81	26.7094	0	1.91667
1002	26	0	0	0	0	1	4.3	0.63	3.25	0.92	6.83	5.5	125.318	112	74	21.3001	0	8.41667
1003	29	0	0	0	0	0	3.8	1.5	1.97123	0.72	2.53	5.7	118.29	121	59	28.4324	0	6.33333
1005	31	0	0	0	0	1	4.9	0.89	3.71	0.66	5.51	4.4	127.38	121	77	38.7249	0	5.91667
1007	78	0	1	1	0	1	5.4	1.19	3.74	1.02	4.54	6.1	75.3003	148	84	22.5686	1	5.25
1013	62	1	0	1	0	1	3	6	1.53	1.89	5	9.7	6.44008	186	95	33.2265	0	0.583333
1014	32	0	1	0	0	1	4.9	0.89	3.56	0.99	5.51	6	117.356	126	71	28.0578	0	7.75
1019	26	0	0	0	0	1	5.7	0.62	4.67	0.9	9.19	5.2	85.0179	120	50	23.3011	0	8.91667
1023	46	0	0	1	0	1	4.9	1.29	3.07	1.17	3.8	4.58	105.173	149	89	29.5637	0	9.66667
1040	67	1	1	0	0	1	5.8	0.79	4.56	0.99	7.34	10	91.7763	181	93	29.9264	1	1.33333
1045	60	1	0	1	1	1	4.1	0.8	2.54	1.66	5.12	6.21	103.903	133	69	30.303	0	9.91667
1058	48	0	0	1	0	1	6.3	0.85	4.41	2.26	7.41	5.9	98.5436	143	92	28.2007	0	8
1062	24	0	0	0	0	1	5.4	0.96	4.11	0.73	5.62	6.4	123.439	140	85	32.912	0	8.66667
1070	41	0	1	1	1	1	5.2	0.8	3.65	1.64	6.5	6.3	107.168	135	90	31.6346	0	9.58333
1074	35	0	1	0	0	1	5.3	0.92	3.12	2.81	6	5.8	101.854	129	83	32.1862	0	9.25
1078	62	1	0	1	1	1	6.3	1.01	4.39	1.97	6.24	5.7	79.701	120	73	27.6398	0	9.66667
1079	30	0	0	0	0	1	7.7	0.86	4.88	4.27	8.95	5.6	114.564	128	80	23.9395	0	9.16667
1094	57	1	0	0	0	1	5	1.4	3.07	1.16	3.57	9	110.812	96	53	25.2926	0	2.33333
1097	25	0	1	0	0	1	5.1	0.98	3.55	1.25	5.2	5.7	123.271	128	89	33.7495	0	8.5
1103	59	0	0	0	0	1	4.5	0.8	2.15	3.38	5.63	6.5	94.948	147	87	26.5143	0	8.5
1110	24	0	0	1	0	1	6.2	1.35	4.46	0.84	4.59	4.2	119.496	144	99	23.7812	0	9.33333
1111	25	1	0	1	0	1	8.4	1.15	1.97146	11.56	7.3	10.1	63.0209	202	148	40.7407	1	8.08333
1113	43	0	0	0	0	1	4.1	0.79	2.91	0.88	5.19	4.7	96.2882	131	79	26.0462	0	7.16667
1117	35	0	1	0	0	1	4.7	0.76	3.05	1.95	6.18	5.5	124.709	113	68	27.8366	0	8.75
1126	44	1	0	1	0	1	7	0.8	4.97	2.69	8.75	8.2	11.7619	178	80	24.2764	0	9.66667
1140	56	1	0	1	1	1	5.4	1.07	3.57	1.66	5.05	6.3	109.141	133	90	24.3152	0	9.83333
1142	33	0	0	1	0	1	5.3	0.87	4.05	0.82	6.09	5.5	107.882	158	94	28.4429	0	9.83333
1149	25	0	0	0	0	1	4	0.65	3	0.77	6.15	5.6	82.7236	130	79	25.4937	0	5.41667
1152	60	1	0	1	1	1	4.1	0.71	2.9	1.07	5.77	10.46	87.9453	113	66	30.7809	1	8.66667
1171	58	1	0	1	0	1	5.2	1.28	3.09	1.82	4.06	7.3	14.2202	169	98	26.6782	0	3.33333
1173	35	0	0	1	0	1	5.4	1.39	3.71	0.65	3.88	5.6	103.322	134	93	28.4011	0	5.58333
1176	52	1	0	1	1	1	4.3	1.24	2.59	1.02	3.47	7.3	261.234	126	72	35.1178	0	9.75
1177	32	0	1	0	0	1	5.3	0.81	4.05	0.96	6.54	5.6	114.162	151	96	33.9136	0	6
1178	24	0	1	0	0	1	6.3	0.87	4.76	1.47	7.24	5.3	123.439	128	85	28.3848	0	9.25
1179	49	1	1	0	1	1	8.7	0.91	5.52973	4.95	9.56	10.5	80.699	114	82	24.4389	0	9
1183	24	0	0	0	0	1	3.4	0.88	2.35	0.36	3.86	6.2	122.075	126	76	33.8697	0	4.75
1187	31	0	0	0	0	1	4.1	0.77	2.96	0.81	5.32	5.2	120.269	103	70	29.7217	0	5.33333
1189	25	0	0	0	0	1	5.7	0.64	1.38877	8.04	8.91	6.5	98.0073	136	94	38.3142	0	8.75
1192	30	1	0	0	0	1	8.9	1.16	6.89	1.86	7.67	10.8	111.826	127	43	36.3324	0	9.08333
1200	29	0	0	0	0	1	4.2	1.2	2.77626	0.49	3.5	5.4	119.178	117	74	26.8406	0	6.33333
1205	68	1	0	1	0	1	4.1	1.2	2.52	0.83	3.42	9.5	98.9061	123	52	26.4855	0	9.66667
1210	68	0	0	0	0	1	5.1	0.86	3.88	0.79	5.93	5.8	91.1338	127	69	25.9117	0	9.33333
1213	36	0	1	0	0	1	5.1	1.26	3.09	1.63	4.05	5.4	110.999	117	67	27.7008	0	8.33333
1214	54	1	1	1	0	1	4.5	0.85	3.05	1.3	5.29	6.6	100.552	119	81	30.3233	0	9.83333
1224	37	1	0	0	0	1	4.5	1.12	2.55	1.82	4.02	6.3	77.7906	114	65	27.9744	1	1
1226	43	0	0	0	0	1	4.5	1.33	2.55	1.36	3.38	4.9	107.413	143	84	28.9811	0	7.75
1229	33	0	1	0	0	1	5.2	1	3.74	1.1	5.2	5.1	113.363	105	62	22.0386	0	4
1234	29	0	0	1	0	1	3.8	1.14	2.33	0.73	3.33	3.8	17.1052	136	72	18.3432	0	0.5
1239	28	0	0	0	0	1	4.9	0.79	3.61	1.1	6.2	6	115.124	146	93	34.916	0	9.41667
1248	24	0	0	0	0	1	3.6	0.89	2.19	1.14	4.04	4.6	130.298	114	69	23.6614	0	8.83333
1250	74	1	0	0	1	1	3.89	0.94	2.336	1.35	4	11.8	63.3244	148	81	27.1809	0	8.41667
1252	31	0	0	0	0	1	4.9	1.03	3.56	3.56	4.76	5.2	119.56	140	80	23.3067	0	8.83333
1255	37	0	1	0	1	1	6.1	1.21	4.4	1.06	5.04	4.5	109.639	109	63	31.2092	0	9.08333
1258	70	0	0	1	1	1	6	0.87	4.7	0.93	6.9	6.96	63.8959	138	74	29.3724	1	0.416667
1259	24	0	0	0	0	1	4.4	1.02	3.09	0.63	4.31	5.4	122.75	139	87	30.8112	0	9.25
1261	79	0	1	1	0	1	6.5	1.34	4.64	1.14	4.85	6	34.8043	155	100	20.5469	1	4
1264	49	0	0	1	1	1	6.8	1.28	5.36	0.57	5.39	5.49	99.3346	164	93	36.3281	0	10.0833
1267	23	0	0	0	0	1	5.4	1.11	3.4	2.01	4.86	5.7	126.471	147	90	32.526	0	8.75
1268	24	0	0	0	0	1	2.5	0.84	1.3	0.79	2.98	5.9	102.689	140	79	25.7276	0	8.5
1278	38	0	0	1	0	1	4.7	0.94	3.32	0.95	5	5.8	104.158	126	74	40.4983	0	9.91667
1287	58	0	0	0	0	1	5.2	1	3.91	1.6	5.2	6.7	101.325	102	74	29.2257	0	6
1293	24	1	1	0	0	1	5.3	1.05	3.91	0.74	5.05	10.5	116.64	136	89	29.685	0	7.5
1298	79	1	0	1	1	1	4	1	2.52	1.05	4	9.1	23.172	111	71	24.1672	1	1.33333
1299	23	0	0	0	0	1	6.1	1.24	4.5	0.79	4.92	5.5	91.0449	122	74	22.3863	0	9.58333
1306	23	0	0	1	0	1	4.5	0.89	3.07	1.18	5.06	5.3	129.567	124	75	24.1115	0	8.66667
1311	31	1	0	1	1	1	5.9	1.1	4.2	1.3	5.36	10.9	133.017	125	89	19.0311	0	8.66667
1317	37	0	0	0	0	1	4.9	1.28	3.36	0.56	3.83	4.8	116.708	139	95	26.0631	0	5.16667
1322	63	0	0	0	1	1	5.8	0.81	4.19	1.74	7.16	6	93.3346	120	59	25.3906	0	8.75
1323	57	1	0	1	1	1	4.4	0.99	2.55	1.87	4.44	7.2	66.8244	112	58	41.7909	1	9.66667
1325	45	0	1	1	0	1	4.3	1	2.28	2.19	4.3	5.2	76.1626	151	106	38.4083	0	4.25
1328	26	0	0	0	0	1	5.3	1.15	3.79	0.79	4.61	5.4	133.785	119	68	26.1049	0	9.58333
1330	47	1	0	0	0	1	3.2	0.76	2	0.97	4.21	8.2	115.436	144	98	31.6456	0	6.75
1331	22	0	1	0	0	1	4.8	1.41	2.87	1.14	3.4	5.3	110.027	117	54	24.8981	0	6.91667
1343	50	1	0	1	1	1	6.2	1.05	3.8	2.94	5.9	12	109.252	152	85	28.6501	0	8.25
1345	24	0	1	0	0	1	5.5	1.1	3.7105	1.51	5	4.5	118.405	108	70	25.0829	0	6.75
1346	21	0	0	0	0	1	4.7	0.8	3.16	1.61	5.88	5.1	130.591	137	78	33.564	0	8.5
1351	22	0	0	0	0	1	4.9	1.41	2.98	1.12	3.48	5.3	114.853	111	67	26.1962	0	8.75
1354	24	0	1	0	0	1	3.5	0.86	2.31	0.73	4.07	4.7	122.75	134	71	19.4708	0	7.58333
1356	23	0	1	0	0	1	3.7	1.16	2.39	0.33	3.19	5.8	115.732	125	77	25.1839	0	8.83333
1366	23	0	1	0	0	1	5	1.14	3.39	1.03	4.39	5.5	119.239	99	67	15.887	0	9.41667
1376	24	0	1	1	0	1	4.5	0.9	3.44	0.73	5	5.5	114.922	148	77	28.6508	0	7.66667
1381	32	0	1	0	0	1	5.6	1.27	3.82	1.12	4.41	6.1	129.183	135	88	45.1791	0	9
1388	22	0	0	1	0	1	3.9	1.16	2.31	0.93	3.36	4.2	128.118	158	92	34.2813	0	7.83333
1390	22	0	1	0	0	1	4	0.9	2.35	1.64	4.44	5.3	129.676	115	80	19.0948	0	8.08333
1393	43	1	0	0	0	1	6.3	1.08	3.29	4.21	5.83	5.3	78.1657	117	72	30.5536	0	3.16667
1394	42	1	1	0	1	1	2.9	0.76	1.69	0.99	3.82	6.1	89.2916	106	66	27.9239	0	7.41667
1402	23	0	1	0	0	1	3.5	1.12	2	0.83	3.12	5.8	73.0341	120	80	30.4611	0	7.66667
1406	21	0	1	0	0	1	3.3	1.05	1.81	0.95	3.14	5.2	128.261	105	69	20.3125	1	9.25
1411	56	1	1	1	1	1	5.37	1.1	3.86	0.89	4.88	5.8	82.1269	148	75	25.9556	1	0.0833333
1413	28	0	1	0	0	1	5.6	1.23	3.75	1.36	4.55	5.5	125.883	117	74	30.0625	0	9
1419	76	1	0	1	1	1	4.3	0.86	2.94	1.08	5	7.5	84.7202	136	97	29.1693	0	8.66667
1424	50	0	0	1	0	1	5	0.91	3.72	0.81	5.49	4.9	92.989	143	81	25.4028	0	9.33333
1425	21	0	0	0	0	1	5.7	1.2	4.48	0.47	4.75	5.7	126.067	157	90	38.9224	0	5.16667
1426	57	0	0	1	1	1	3.8	1.34	2.17	0.64	2.84	6.8	96.8169	123	72	31.0137	0	8.91667
1429	22	0	1	0	0	1	4.1	0.94	2.82	0.74	4.36	5.6	122.47	123	84	22.8529	0	8.58333
1430	21	0	1	0	0	1	4.7	1.33	3.17	0.43	3.53	5.2	125.364	144	90	30.8112	0	9.5
1432	50	0	0	1	0	1	5.2	1.44	3.58	0.4	3.61	5.8	90.3809	116	67	21.5546	0	8.08333
1441	29	0	0	0	0	1	4	0.9	2.75	0.77	4.44	5.3	114.318	126	72	43.905	0	10
1442	31	0	1	0	0	1	4.4	0.92	2.95	1.15	4.78	5.8	119.56	141	84	28.9206	0	9.66667
1456	66	1	0	1	1	1	4.1	0.71	2.61	1.69	5.77	8.2	58.6906	150	82	27.2392	1	5.41667
1458	23	0	0	0	0	1	4	1.02	2.47	1.11	3.92	7.1	125.736	131	96	28.049	0	8.41667
1459	21	0	0	0	0	1	4.7	1.43	2.95	0.7	3.29	5.8	138.567	113	84	12.0708	0	8.66667
1464	68	0	0	1	1	1	5.2	0.8	3.8	1.3	6.5	5	80.7801	136	76	27.8852	0	9.66667
1478	49	0	1	0	0	1	6.2	1.02	4.93	0.55	6.08	5.6	65.4281	122	82	24.5878	0	9.83333
1491	46	1	1	1	1	1	5.9	0.93	3.79	2.58	6.34	6.6	104.595	135	88	25.9259	0	9.75
1500	57	0	0	1	0	1	4.9	1.16	3.22	1.13	4.22	6	88.5272	140	100	29.6495	0	8
1521	23	0	0	0	0	1	6.4	1.1	5.08	0.89	5.82	5.9	126.471	127	77	26.1286	0	6.16667
1526	64	1	0	0	1	1	6.3	0.86	4.54	1.97	7.33	15	51.6211	115	65	21.6263	1	5
1537	68	1	0	1	1	1	4.3	1.09	2.66	1.19	3.95	6.8	50.1908	137	70	28.6328	0	9.83333
1540	64	1	0	1	1	1	4.9	1.3	2.9	1.53	3.77	5.9	73.5637	134	94	30.7787	1	2.75
1547	67	1	0	1	0	1	5	0.96	3.29	1.64	5.21	4.8	93.3957	146	97	27.5482	0	8.75
1553	57	1	0	1	1	1	2.4	0.61	1.25	1.18	3.93	8.2	30.2822	150	84	23.5557	1	1.5
1584	19	0	0	1	0	1	4.2	1.18	2.33	1.51	3.56	5.6	138.583	156	95	28.6159	0	9.83333
1587	20	0	1	0	0	1	3.5	1.24	1.87	0.84	2.82	5.7	113.172	126	70	21.1249	0	7.91667
1590	73	1	0	1	0	1	4.2	0.82	2.57	1.66	4.83	7.69	59.7205	186	98	27.2509	1	2.91667
1599	52	0	0	0	0	1	4.8	1.37	2.97	1	3.5	6.6	78.0222	140	88	22.9421	0	8.83333
1607	26	0	1	1	0	1	5.4	1.2	3.5	1.53	4.5	6.3	101.257	140	100	30.8571	0	3.91667
1625	41	0	0	0	1	1	4.1	0.98	2.67	0.98	4.18	6.3	112.111	151	81	35.7375	0	9.41667
1629	35	1	1	1	0	1	6.4	1.1	4.82	1	5.82	8.7	124.709	142	73	38.1639	0	7.91667
1630	66	1	1	1	0	1	5.4	1.12	3.52	1.65	4.82	11.8	62.0224	135	60	25.0692	1	1.5
1638	41	0	1	1	1	1	5.8	1.13	4.02	1.42	5.13	6.1	100.502	152	83	26.6097	0	5.58333
1648	66	0	0	1	1	1	4.8	1.42	3.08	0.66	3.38	6	103.242	133	76	29.4076	0	8.5
1650	41	1	0	0	1	1	5.3	0.79	3.95	1.23	6.71	8.5	96.2794	105	61	38.215	0	9
1659	50	0	1	1	0	1	4.5	1.4	2.8	1.26	4.4	6.4	113.028	147	98	33.642	0	5.91667
1664	64	1	1	1	1	1	3.9	0.66	2.11	2.46	5.91	7.3	94.8224	152	85	28.9062	1	7.75
1665	32	0	1	1	0	1	6.2	0.87	3.73	3.48	7.13	6.2	89.791	121	77	40.5178	0	9.33333
1666	31	0	1	1	0	1	5.5	1.14	3.93	0.93	4.82	5.8	97.7621	154	100	22.0967	1	5.16667
1668	57	0	1	1	1	1	3.4	0.53	2.21	1.44	6.42	5.7	68.3812	125	57	24.2106	1	1.66667
1671	34	0	1	1	1	1	4.9	0.85	2.71	2.93	5.76	5.7	92.0029	127	74	29.5366	0	8.33333
1679	67	0	0	1	0	1	3.97	0.58	2.799	1.3	7	6	71.114	161	79	58.9792	0	8.16667
1697	27	0	0	0	0	1	4.8	0.9	3.39	0.75	5.33	5.4	125.201	132	89	29.8373	0	4.25
1703	65	1	0	1	1	1	4.9	1.01	3.41	1.04	4.85	10.52	87.4512	167	91	34.7656	0	10.0833
1707	65	1	1	1	1	1	3.4	0.75	1.65	2.18	4.53	7	94.1587	137	83	36.0632	0	6.33333
1714	28	0	1	0	0	1	4.9	1.13	3.36	0.9	4.34	4.4	121.396	117	75	22.9929	0	5.08333
1716	52	1	0	1	1	1	4.1	1.01	2.5	1.29	4.06	12.3	94.4024	117	63	26.9896	0	9.25
1719	63	1	1	1	1	1	3.6	0.75	2.01	1.84	4.8	6.4	73.1405	136	83	31.2314	0	9.66667
1740	31	1	1	1	1	1	3.6	0.62	2.05	2.03	5.81	11.2	106.266	141	87	31.2213	0	7.91667
1742	68	1	0	1	1	1	4.1	0.86	2.63	1.33	4.77	6.8	83.1393	170	85	32.2315	0	8.91667
1750	71	1	0	0	1	1	6.3	1.26	4.42	1.36	5	6.5	74.8182	120	61	29.3776	0	8.66667
1755	23	0	0	0	0	1	2.9	0.64	1.884	0.92	4.53	5.6	137.614	133	67	29.0437	0	8.41667
1756	36	0	1	0	0	1	6.2	0.99	4.83	0.82	6.26	5.8	109.835	120	59	27.2817	0	8.83333
1764	21	0	1	0	0	1	3.9	0.97	2.2	1.54	4.02	5.1	129.798	121	68	22.5922	0	8.58333
1767	54	1	0	0	1	1	5.7	1.25	2.97	3.23	4.56	7.4	97.8151	113	69	32.4886	0	6.58333
1769	47	0	0	0	1	1	8.3	1.31	6.36	1.37	6.34	4.7	115.436	133	80	23.2135	0	8.91667
1771	59	1	0	1	1	1	3.8	0.72	2.5	2.25	5.68	6.9	70.7015	171	101	27.8516	0	9
1772	76	0	1	1	0	1	4.2	1.9	1.95	0.76	2.21	6	83.3655	121	65	22.4271	0	9.66667
1778	36	1	1	1	1	1	5.14	0.87	3.17	2.39	5.91	7.1	109.835	117	82	28.0452	0	1.58333
1779	20	0	1	0	0	1	5.2	1.01	3.55	1.4	5.15	5.9	110.035	122	74	39.8503	0	7.41667
1784	54	1	1	1	1	1	7.1	1.19	4.88	2.24	5.97	6.3	102.326	143	85	29.0884	0	8.75
1793	44	0	0	0	0	1	3.7	0.87	2.55	0.6	4.25	5.1	107.869	128	78	27.8963	0	6
1810	30	0	0	1	1	1	5.7	0.79	3.38	3.33	7.22	8.2	120.403	174	88	48.2356	0	8.41667
1813	77	0	0	0	0	1	2.9	0.88	1.79	0.51	3.3	5.7	55.5228	118	53	23.4375	1	0.916667
1821	30	1	0	1	1	1	6.3	1.22	4.02	2.3	5.16	12.1	113.518	143	94	33.2515	0	9
1827	68	1	1	0	0	1	3.4	1.02	1.9	1.04	3.33	8.4	68.0111	133	68	32.8879	0	8.41667
1844	63	0	0	0	0	1	4.7	0.75	3.47	1.05	6.27	6.32	46.9819	103	58	25.9516	0	9.83333
1848	21	0	1	0	0	1	5.7	0.68	4.07	2.08	8.38	5.6	138.567	155	78	31.702	0	8.41667
1850	35	0	0	0	1	1	6.6	1.68	4.46	1	3.39	5.9	114.26	127	80	21.0381	0	8.83333
1851	32	0	0	0	0	1	5.9	1.17	4.25	1.04	5.04	5.5	116.693	112	71	24.6918	0	9
1860	25	0	0	0	0	1	4.9	1.04	3.68	0.4	4.71	5.2	121.22	138	83	21.3228	0	7.08333
1863	25	0	0	0	0	1	4.1	0.83	2.12	2.51	4.94	5.1	107.732	120	70	28.2402	0	4.75
1870	50	0	0	0	1	1	5.4	1.29	3.75	0.79	4.19	4.9	105.876	122	69	20.2449	0	7.75
1875	34	0	0	0	0	1	4.5	0.84	3.23	0.94	5.36	5.2	105.568	121	64	22.8893	0	6.75
1878	50	0	1	1	0	1	5.3	0.7	4.08	1.14	7.57	5.5	79.1261	115	76	26.6436	0	8
1886	51	1	0	0	1	1	4.5	1.06	2.67	1.68	4.25	8.7	103.889	120	77	27.993	0	8.75
1889	35	0	0	0	0	1	4.48	1.25	2.68	1.2	3.58	5.4	118.286	107	73	26.3575	0	2.5
1891	21	0	0	0	0	1	5.4	1.66	3.55	0.41	3.25	4.7	85.0809	136	80	27.1075	0	9.75
1898	31	0	0	0	0	1	5.2	0.8	4.17	1.42	7	5.4	116.86	101	59	23.3887	0	6.66667
1907	34	1	0	0	1	1	7.7	0.99	5.77	2.06	7.78	10.2	113.176	132	86	38.157	0	5.91667
1909	36	0	0	1	0	1	4.4	0.71	2.39	2.84	6.2	5.6	108.833	119	87	27.6951	1	2.58333
1923	21	0	0	0	0	1	4.5	0.96	3.21	0.73	4.69	5.3	122.681	131	68	25.1596	0	7.5
1928	39	0	0	0	0	1	4.54	1.11	2.73	1.52	4.09	5.7	119.846	114	86	27.7323	0	2.33333
1931	30	0	1	0	0	1	3.4	0.74	2.19	1.03	4.59	5.5	123.35	140	99	20.7577	0	4.91667
1932	51	1	0	1	1	1	3.8	0.99	2.34	1.03	3.84	7.4	107.102	140	85	33.9592	0	7.58333
1933	27	0	0	1	0	1	4.1	1.1	2.65	0.8	3.72727	5.5	95.3984	120	75	26.9478	0	5.25
1940	41	0	0	0	0	1	4.3	0.75	2.86	1.51	5.73	5.2	108.933	112	62	22.5926	0	8.83333
1949	72	0	0	1	0	1	2.7	0.8	1.69	0.46	3.38	5	94.2252	100	65	22.0386	0	3.75
1966	50	0	0	0	0	1	5.1	0.91	3.71	1.05	5.6	5.2	101.697	114	67	26.6749	0	7.66667
1967	48	0	0	0	0	1	4.2	0.77	2.15	2.8	5.45	6	103.706	131	88	23.7387	0	3.91667
1968	36	1	1	1	0	1	5.3	0.96	3.52	1.78	5.52	8.39	104.095	127	78	32.5551	0	9.25
1986	53	0	0	1	1	1	8.3	1.27	5.47	3.39	6.54	5	98.5047	165	111	24.2052	0	9.66667
1988	57	0	1	1	0	1	6.5	1.6	4.67169	0.5	4.0625	5.4	94.7713	153	88	30.8038	0	6.66667
1992	32	0	1	0	0	1	5.1	1.5	3.11598	1.06	3.4	5.5	117.356	117	82	19.2103	0	5.16667
1996	42	0	0	0	0	1	5.47	1.13	3.467	1.92	4.84	6.1	111.659	124	68	25.1307	0	4.41667
2004	30	0	0	0	0	1	5.2	1.05	3.75	0.88	4.95	5	124.92	95	73	24.8591	0	9.75
2021	30	0	1	1	1	1	5.8	0.59	1.71	7.63	9.83	5	92.2216	154	98	28.0969	0	8.5
2029	65	1	1	1	1	1	4.5	1.08	2.4	2.22	4.17	6.17	95.2872	180	80	21.9479	0	8.08333
2044	39	0	0	1	0	1	4	0.83	2.28	1.95	4.82	6.6	104.975	119	79	30.8248	0	8.41667
2051	31	0	0	0	0	1	5.8	1.47	4.1	0.51	3.95	5.5	97.7621	120	77	26.9896	0	9.33333
2058	44	1	0	1	1	1	5.2	1.23	2.84	2.47	4.23	4.1	107.869	133	71	34.9794	0	9.83333
2063	27	0	0	0	0	1	4.3	0.88	2.93	1.07	4.89	5.2	109.295	133	87	35.1219	0	8.25
2073	74	0	1	1	1	1	4	1.06	1.93	2.21	3.77	4.8	61.397	124	69	24.5018	0	8.91667
2081	44	1	1	1	1	1	5.8	0.81	4.02	2.11	7.16	6.9	111.108	124	89	31.5917	0	9
2084	25	0	0	0	0	1	4.2	1.18	2.69	0.73	3.56	5	121.891	149	64	38.9589	0	1.83333
2106	42	1	0	0	1	1	7.8	1.05	3.97	6.04	7.43	6.7	117.908	128	80	24.9135	0	8.41667
2113	42	0	0	0	0	1	4.2	0.74	2.94	1.13	5.68	5.14	118.725	117	70	26.4381	0	9.75
2119	48	1	0	0	1	1	4	0.91	2.71	0.82	4.4	3.5	104.288	130	89	27.7224	0	5.33333
2124	52	0	0	0	0	1	7	1.66	4.98	0.78	4.22	7	108.438	149	87	28.0816	0	9.08333
2145	40	0	0	1	0	1	4.3	0.62	2.87	1.76	6.94	5.6	104.24	132	82	33.2621	0	7.83333
2156	29	0	1	0	0	1	4.7	0.9	3.35	0.9	5.22	4.5	83.245	120	70	28.0899	0	4.16667
2162	49	1	0	0	1	1	6.6	0.9	4.79	1.98	7.33	6.94	96.4129	114	75	25.3714	0	1.75
2172	53	0	0	1	0	1	4.2	0.92	2.9	0.82	4.57	5.9	101.844	145	93	30.8007	0	9.75
2196	47	1	1	0	0	1	5.2	1.1	2.49	3.5	4.73	7.3	83.9734	111	67	23.2335	0	5.08333
2206	21	0	1	0	0	1	3	0.42	1.54	2.27	7.14	5.7	105.871	126	66	18.5451	0	7.91667
2220	64	1	0	1	1	1	4.9	1.17	2.9	1.81	4.19	8.5	72.6285	160	93	33.7741	0	8.08333
2227	63	0	0	1	0	1	4.89	1.27	3.27	0.76	3.85	5.7	82.493	130	87	30.1172	0	2.66667
2228	69	1	1	1	1	1	5.4	1.66	3.24	1.09	3.25	8.2	86.3148	181	92	25.8478	1	4.91667
2230	25	0	0	0	0	1	5.4	0.96	3.94	1.1	5.63	5.9	112.458	124	74	29.6277	0	8.83333
2232	53	0	0	0	0	1	5.7	1.2	4.25	0.75	4.75	6.83	97.9837	125	84	37.5324	0	6.41667
2252	70	1	0	0	1	1	4.9	0.77	3.03	2.39	6.36	7.3	89.8624	122	76	25.1532	0	9.25
2255	25	0	1	0	0	1	3.9	1.05	2.15	1.53	3.71	5.4	124.707	131	75	31.8342	0	8.75
2256	30	0	1	0	0	1	4.6	1.37	2.81	0.91	3.36	5.6	119.703	130	52	31.498	0	2.33333
2259	58	1	0	1	1	1	6.6	0.77	5.07	1.66	8.57	10.3	116.498	137	77	35.0112	0	8
2264	34	0	1	0	0	1	3.56	0.85	1.87	1.83	4.19	5.2	115.719	114	73	38.8751	0	2
2274	47	0	0	0	0	1	5.2	1.3	3.44	1	4	4	74.2194	167	90	26.3361	0	6.5
2276	55	1	0	1	1	1	3.7	1.66	1.9	0.31	2.23	6.4	116.959	131	76	57.3378	0	8.75
2281	80	1	0	1	1	1	4.1	1	2.85	0.58	5.11	5.6	86.8164	135	87	22.4913	1	0.833333
2282	31	0	0	0	0	1	5.1	0.91	3.69	1.09	5.6	6.1	112.723	127	74	40.6489	0	8.5
2285	29	0	0	0	0	1	4.9	0.9	3.67123	0.72	5.44	5.4	110.956	108	67	34.0344	0	3.91667
2310	42	1	1	1	1	1	8.5	1.34	5.54	3.53	6.34328	10.7	113.378	162	96	45.2909	1	1.5
2311	27	0	0	0	0	1	4.1	0.58	1.5	4.4	7.06897	5.5	107.742	111	86	30.5389	0	8.41667
2315	33	0	1	0	0	1	6.22	0.96	3.98	2.8	6.48	5.3	101.845	116	65	25.4529	0	1.83333
2316	75	1	0	1	1	1	4.9	0.99	2.78	2.47	4.95	8.1	49.683	127	69	29.4162	0	6.83333
2317	35	0	1	0	0	1	4.2	0.74	3.11	0.76	5.68	5.7	113.622	122	73	28.2669	0	7.58333
2318	42	0	1	0	0	1	3	0.81	1.74	0.98	3.7	7.2	110.669	116	76	24.3945	0	7.25
2322	53	1	0	1	1	1	3	1.18	1.28	1.18	2.54	9.2	99.5759	140	86	29.7578	0	9.41667
2323	32	0	0	0	0	1	5	0.87	3.34	1.72	5.75	5.6	125.632	127	72	46.2169	0	5.5
2324	61	1	0	1	1	1	6.5	1.11	3.95	3.13	5.86	9.3	52.219	157	95	28.699	0	9.16667
2326	52	1	0	1	1	1	4	1.55	2.22	0.5	2.58	6.24	95.8132	141	70	29.1941	1	6.41667
2328	29	0	1	0	0	1	3.8	1.09	2.56	0.33	3.49	4.8	122.705	121	57	27.4693	0	8.41667
2329	63	0	0	1	1	1	4.4	1.44	2.65	0.68	3.06	5.7	61.9408	132	70	27.0416	0	5.16667
2330	66	0	0	0	1	1	6.5	1.19	4.55	1.66	5.46	6	90.3921	122	78	31.8878	0	6.91667
2331	44	0	0	0	1	1	6.7	0.86	4.29	3.38	7.79	5	95.6142	121	80	28.721	0	7
2332	58	0	0	1	1	1	6	0.77	4.48	1.63	7.79	5.8	51.3687	162	97	25.7657	0	9.5
2333	49	0	0	1	1	1	5.5	1.31	3.55	1.39	4.2	5.9	91.0181	145	97	29.6533	0	9.41667
2334	57	0	0	0	1	1	4.8	1.7	2.88	0.48	2.82	6.2	91.1442	134	85	25.8403	0	10
2335	81	1	0	0	1	1	4.2	0.8	2.66	1.62	5.25	9.57	87.8728	128	73	27.9321	0	9.75
2336	30	0	1	0	0	1	5.9	0.96	4.18	1.66	6.15	5.7	99.7902	151	86	49.5442	0	9.83333
2339	64	0	0	0	0	1	6.8	1.09	4.93	1.7	6.24	4.9	93.7309	117	79	26.5731	0	7.25
2340	57	1	0	1	1	1	4.9	0.75	3.58	1.25	6.53	6.07	99.6016	129	82	27.9049	0	9.83333
2342	70	1	0	0	1	1	4.4	0.75	2.97	1.42	5.87	6.7	66.2441	114	86	33.3061	0	7.08333
2344	55	1	0	1	1	1	3.6	0.98	1.87	1.64	3.67	9	73.6052	151	91	27.2817	0	8.91667
2351	67	1	0	1	1	1	6.8	1.03	5.22	1.19	6.6	10.2	76.9503	159	78	25.1867	0	8.41667
2353	56	1	0	1	1	1	4.3	1.03	2.67	1.31	4.17	7.2	102.759	142	70	27.1068	0	10.0833
2354	37	0	1	0	0	1	5	0.8	3.62	1.26	6.25	5.4	88.927	138	77	30.2411	0	6.41667
2355	69	1	0	1	1	1	3.4	0.91	1.98	1.11	3.74	6.9	53.4054	134	80	32.0003	0	8.66667
2358	80	1	0	1	1	1	3.8	0.83	2.17	1.74	4.58	10	38.2892	164	78	25.1605	1	2.16667
2360	67	1	0	1	1	1	4.8	0.85	3.33	1.36	5.65	8.8	88.8062	140	72	31.2488	1	9.25
2362	45	1	1	1	1	1	6	0.94	4.8	0.57	6.38	11.4	109.004	125	81	28.7317	0	9.75
2363	58	1	0	1	1	1	4	0.98	2.59	0.94	4.08	7.51	95.1049	144	76	33.0521	0	9.91667
2364	54	1	1	1	1	1	3.5	0.67	0.82	4.39	5.22	9.78	90.4126	120	73	29.0174	0	10
2365	63	1	1	1	1	1	5.7	1.04	3.89	1.67	5.48	10	48.2565	192	76	32.3529	1	3.41667
2366	70	0	1	1	1	1	5.2	1.38	3.48	0.75	3.77	5.8	90.9089	131	76	27.7979	0	7.91667
2367	68	1	1	1	1	1	4.5	1.05	3.1	0.76	4.29	8.12	90.1133	128	63	24.3764	1	5.75
2369	70	1	1	1	1	1	4.4	1.01	2.62	1.68	4.36	8.7	76.382	167	82	24.4464	0	7.91667
2370	36	0	0	0	0	1	5.4	1.74	3.45	0.46	3.1	5.6	129.417	116	83	25.9233	0	7.5
2372	78	1	0	1	1	1	4.3	1.41	2.45	0.96	3.05	9.8	84.0004	124	63	27.5312	0	9.66667
2374	75	0	0	1	1	1	4.4	0.91	3.05	0.95	4.84	5.8	47.328	155	77	22.68	0	6.16667
2375	72	0	0	1	1	1	5.4	1.4	3.73	0.58	3.86	6.4	87.6165	150	74	24.7676	1	6.91667
2379	70	0	1	0	0	1	6	1.59	3.89	1.13	3.77	8.4	76.382	170	100	20.1172	1	0.0833333
2380	61	1	1	1	1	1	4.2	1.05	2.86	0.63	4	6.8	103.891	134	81	26.2377	0	10.0833
2381	32	0	0	0	0	1	5.6	0.74	4.27	1.28	7.57	5.6	115.404	135	78	50.8654	0	8.58333
2382	53	0	1	1	0	1	6	1.02	4.73	0.55	5.88	6.1	91.0499	136	75	21.4187	1	0.583333
2383	64	1	0	0	0	1	4.3	1.56	2.33	0.9	2.76	7.5	89.4003	147	82	24.4646	0	6.58333
2384	35	0	1	0	0	1	1.7	0.33	0.86	1.12	5.15	4.8	116.247	105	70	42.459	0	4.58333
2385	62	1	0	1	1	1	3.4	0.76	1.97	1.46	4.47	7.1	85.4718	125	74	29.6174	0	9.83333
2387	66	1	0	1	1	1	4.6	0.89	3.02	1.5	5.17	9.2	89.9077	144	79	32.0098	0	4.83333
2388	60	0	1	0	0	1	4.9	0.73	3.06	2.41	6.71	6.4	73.7585	175	98	30.0568	1	2.08333
2390	38	1	1	0	0	1	4.6	1.44	2.79	0.81	3.19	7.4	108.872	118	84	28.3737	0	4.08333
2392	51	0	0	0	0	1	6.4	1.15	4.69	1.22	5.57	5.6	114.714	106	68	29.0174	0	9
2393	58	1	0	1	1	1	4.6	0.85	3.13	1.36	5.41	12.6	107.618	146	87	30.9642	1	3.41667
2394	39	1	1	1	0	1	5.1	0.84	3.63	1.38	6.07	6.2	115.08	129	80	34.2857	0	7.83333
2395	56	1	0	1	1	1	4.4	1.15	2.03	2.66	3.83	6.5	106.141	131	83	28.2828	0	9.5
2396	33	1	1	1	0	1	3.3	0.61	1.98	1.55	5.41	9.3	122.315	126	77	47.4392	0	9
2398	58	1	1	1	1	1	4.1	1.54	1.72	1.84	2.66	6.6	62.0833	141	96	31.1448	0	9.25
2399	73	1	0	1	1	1	3.6	0.95	2.32	0.72	3.79	6.6	82.6723	155	85	37.5776	0	9.83333
2400	60	1	1	1	1	1	2.82	0.85	1.656	0.69	3	7.5	79.2118	153	86	25.4694	0	8.58333
2401	34	0	1	0	1	1	8.1	1.39	6.07	1.4	5.83	4.8	119.193	132	92	32.4886	0	9.25
2405	32	0	1	0	0	1	4.9	1.08	2.99	1.81	4.54	6.1	104.024	149	80	28.6041	0	3.41667
2406	52	0	0	0	0	1	4.6	0.83	3.32	0.99	5.54	6.1	76.1012	104	69	29.5502	0	9
2407	61	1	0	1	0	1	4.9	0.94	3.46	1.08	5.21	8.9	99.2124	148	80	28.8281	0	6.16667
2408	72	0	0	1	1	1	3.7	0.71	2.62	0.8	5.21	6	22.5054	138	65	22.5827	0	6.66667
2409	51	1	0	1	1	1	4.4	0.84	2.69	1.9	5.24	5.7	107.102	140	84	25.8866	0	8.91667
2410	50	1	0	1	1	1	4.4	0.81	2.7	1.94	5.43	9.8	94.3452	146	81	36.3584	0	9.66667
2411	60	1	0	0	0	1	5.8	0.99	2.93	4.1	5.86	7.7	77.653	132	76	28.7197	1	1.58333
2413	49	1	0	1	1	1	4.1	1.01	2.3	1.72	4.06	9.6	72.3341	136	96	29.3848	0	6.83333
2415	76	1	1	1	1	1	3.5	0.86	1.76	1.91	4.07	8.2	84.2603	131	66	29.0927	1	2.16667
